# Supplementary material for: 6-Chloro-3-[(di­methyl­amino)­methyl­idene]thio­chroman-4-one
Source: Acta Crystallogr Sect E Struct Rep Online. 2013 Sep 7;69(Pt 10):o1521. doi: 10.1107/S1600536813024550 (PMC3790392; doi:10.1107/S1600536813024550)
Supplement: Supplementary file 1 [file e-69-o1521-sup1.cif]

##############################################################################
#                                                                            #
# This CIF contains the data in a paper accepted for publication in          #
# Acta Crystallographica Section E. It conforms to the requirements of       #
# Notes for Authors for Acta Crystallographica Section E, and has been       #
# peer reviewed under the auspices of the IUCr Commission on Journals.       #
#                                                                            #
# Full details of the Crystallographic Information File format               #
# are given in the paper "The Crystallographic Information File (CIF):       #
# a New Standard Archive File for Crystallography" by S. R. Hall, F. H.      #
# Allen and I. D. Brown [Acta Cryst. (1991), A47, 655-685].                  #
#                                                                            #
# The current version of the core CIF dictionary is obtainable from          #
# ftp://ftp.iucr.org/pub/cif_core.dic.                                       #
#                                                                            #
# Software is freely available for graphical display of the structure(s)     #
# in this CIF. For information consult the CIF software page                 #
# http://www.iucr.org/resources/cif/software.                                #
#                                                                            #
# This file may be used for bona fide research purposes within the           #
# scientific community so long as proper attribution is given to the journal # 
# article from which it was obtained.                                        #
#                                                                            #
##############################################################################
data_global
_audit_creation_method     'PLATON <TABLE ACC> option'
_journal_date_recd_electronic     2013-07-22
_journal_date_accepted     2013-09-03
_journal_name_full     'Acta Crystallographica, Section E'
_journal_year     2013
_journal_volume     69
_journal_issue     10
_journal_page_first     o1521
_journal_page_last     o1521
_journal_paper_category     QO
_journal_paper_doi     10.1107/S1600536813024550
_journal_coeditor_code     PV2641
_publ_contact_author_name
;
I. M. Khazi
;
_publ_contact_author_address
;
Department of Chemistry,
Karnatak University,
Dharwad- 580 003,
India
;
_publ_contact_author_email     'dr_imk@yahoo.com'
_publ_contact_author_fax     +91-836-2771275
_publ_contact_author_phone        .91E-306
_publ_section_title
;
6-Chloro-3-[(dimethylamino)methylidene]thiochroman-4-one
;
loop_
    _publ_author_name
    _publ_author_address
    'Ashraf Y. Khan'
;
Department of Chemistry,
Karnatak University,
Dharwad 580 003,
India
;
    'Nikhath Fathima'
;
 Department of Studies in Chemistry,
 Bangalore University,
 Bangalore 560 001,
 Karnataka
 India
;
    'Mallikarjun B. Kalashetti'
;
Department of Chemistry,
Karnatak University,
Dharwad 580 003,
India
;
    'Noor Shahina Begum'
;
 Department of Studies in Chemistry,
 Bangalore University,
 Bangalore 560 001,
 Karnataka
 India
;
    'I. M. Khazi'
;
Department of Chemistry,
Karnatak University,
Dharwad 580 003,
India
;
data_I
_chemical_name_systematic
;
6-Chloro-3-[(dimethylamino)methylidene]thiochroman-4-one
;
_chemical_name_common     ?
_chemical_formula_moiety     'C12 H12 Cl N O S'
_chemical_formula_sum     'C12 H12 Cl N O S'
_chemical_formula_iupac     'C12 H12 Cl N O S'
_chemical_formula_weight     253.74
_chemical_melting_point     ?
_symmetry_cell_setting     monoclinic
_symmetry_space_group_name_H-M     'P 21'
_symmetry_space_group_name_Hall     'P 2yb'
loop_
    _symmetry_equiv_pos_as_xyz
    'x, y, z'
    '-x, y+1/2, -z'
_cell_length_a     11.0031(3)
_cell_length_b     12.5937(3)
_cell_length_c     13.0787(3)
_cell_angle_alpha     90.00
_cell_angle_beta     100.255(2)
_cell_angle_gamma     90.00
_cell_volume     1783.36(8)
_cell_formula_units_Z     6
_cell_measurement_reflns_used     6540
_cell_measurement_theta_min     1.58
_cell_measurement_theta_max     26.05
_cell_measurement_temperature     296(2)
_exptl_crystal_description     'block'
_exptl_crystal_colour     'yellow'
_exptl_crystal_size_max     0.18
_exptl_crystal_size_mid     0.16
_exptl_crystal_size_min     0.16
_exptl_crystal_density_diffrn     1.418
_exptl_crystal_density_meas     ?
_exptl_crystal_density_method     'not measured'
_exptl_crystal_F_000     792
_exptl_absorpt_coefficient_mu     0.474
_exptl_absorpt_correction_type     multi-scan
_exptl_absorpt_process_details     '(SADABS; Bruker, 1998)'
_exptl_absorpt_correction_T_min     0.9196
_exptl_absorpt_correction_T_max     0.9281
_exptl_special_details
;
;
_diffrn_ambient_temperature     296(2)
_diffrn_radiation_type     MoK\a
_diffrn_radiation_wavelength     0.71073
_diffrn_radiation_source     'fine-focus sealed tube'
_diffrn_radiation_monochromator     graphite
_diffrn_measurement_device_type     'Bruker SMART APEX CCD detector'
_diffrn_measurement_method     '\w scans'
_diffrn_detector_area_resol_mean     ?
_diffrn_reflns_number     13306
_diffrn_reflns_av_R_equivalents     0.0234
_diffrn_reflns_av_sigmaI/netI     0.0362
_diffrn_reflns_theta_min     1.58
_diffrn_reflns_theta_max     26.05
_diffrn_reflns_theta_full     26.05
_diffrn_measured_fraction_theta_max     0.993
_diffrn_measured_fraction_theta_full     0.993
_diffrn_reflns_limit_h_min     -13
_diffrn_reflns_limit_h_max     11
_diffrn_reflns_limit_k_min     -15
_diffrn_reflns_limit_k_max     15
_diffrn_reflns_limit_l_min     -15
_diffrn_reflns_limit_l_max     16
_diffrn_standards_number     ?
_diffrn_standards_interval_count     ?
_diffrn_standards_interval_time     ?
_diffrn_standards_decay_%     ?
_refine_special_details
;
Refinement of <i>F</i>^2^ against ALL reflections. The weighted <i>R</i>-factor
<i>wR</i> and goodness of fit <i>S</i> are based on <i>F</i>^2^, conventional
<i>R</i>-factors <i>R</i> are based on <i>F</i>, with <i>F</i> set to zero for
negative <i>F</i>^2^. The threshold expression of <i>F</i>^2^ >
2\s(<i>F</i>^2^) is used only for calculating <i>R</i>-factors(gt) <i>etc</i>.
and is not relevant to the choice of reflections for refinement.
<i>R</i>-factors based on <i>F</i>^2^ are statistically about twice as large
as those based on <i>F</i>, and <i>R</i>- factors based on ALL data will be
even larger.
;
_reflns_number_total     6540
_reflns_number_gt     5418
_reflns_threshold_expression     I>2\s(I)
_refine_ls_structure_factor_coef     Fsqd
_refine_ls_matrix_type     full
_refine_ls_R_factor_all     0.0506
_refine_ls_R_factor_gt     0.0385
_refine_ls_wR_factor_gt     0.0808
_refine_ls_wR_factor_ref     0.0874
_refine_ls_goodness_of_fit_ref     1.011
_refine_ls_restrained_S_all     1.011
_refine_ls_number_reflns     6540
_refine_ls_number_parameters     440
_refine_ls_number_restraints     1
_refine_ls_hydrogen_treatment     constr
_refine_ls_weighting_scheme     calc
_refine_ls_weighting_details
         'calc w=1/[\s^2^(Fo^2^)+(0.0363P)^2^+0.3396P] where P=(Fo^2^+2Fc^2^)/3'
_atom_sites_solution_hydrogens     geom
_atom_sites_solution_primary     direct
_atom_sites_solution_secondary     difmap
_refine_ls_shift/su_max     0.001
_refine_ls_shift/su_mean     0.000
_refine_diff_density_max     0.202
_refine_diff_density_min     -0.315
_refine_ls_extinction_method     none
_refine_ls_extinction_coef     ?
loop_
    _atom_type_symbol
    _atom_type_description
    _atom_type_scat_dispersion_real
    _atom_type_scat_dispersion_imag
    _atom_type_scat_source
    'C' 'C' 0.0033 0.0016
                         'International Tables Vol C Tables 4.2.6.8 and 6.1.1.4'
    'H' 'H' 0.0000 0.0000
                         'International Tables Vol C Tables 4.2.6.8 and 6.1.1.4'
    'Cl' 'Cl' 0.1484 0.1585
                         'International Tables Vol C Tables 4.2.6.8 and 6.1.1.4'
    'N' 'N' 0.0061 0.0033
                         'International Tables Vol C Tables 4.2.6.8 and 6.1.1.4'
    'O' 'O' 0.0106 0.0060
                         'International Tables Vol C Tables 4.2.6.8 and 6.1.1.4'
    'S' 'S' 0.1246 0.1234
                         'International Tables Vol C Tables 4.2.6.8 and 6.1.1.4'
_computing_data_collection     'SMART (Bruker, 1998)'
_computing_cell_refinement     'SAINT-Plus (Bruker, 1998)'
_computing_data_reduction     'SAINT-Plus (Bruker, 1998)'
_computing_structure_solution     'SHELXS97 (Sheldrick, 2008)'
_computing_structure_refinement     'SHELXL97 (Sheldrick, 2008)'
_computing_molecular_graphics
             'ORTEP-3 (Farrugia, 2012) and CAMERON (Watkin <i>et al.</i>, 1996)'
_computing_publication_material     'WinGX (Farrugia, 2012)'
loop_
    _atom_site_type_symbol
    _atom_site_label
    _atom_site_fract_x
    _atom_site_fract_y
    _atom_site_fract_z
    _atom_site_U_iso_or_equiv
    _atom_site_adp_type
    _atom_site_calc_flag
    _atom_site_refinement_flags
    _atom_site_occupancy
    _atom_site_symmetry_multiplicity
    _atom_site_disorder_assembly
    _atom_site_disorder_group
    S S1C -3.42533(9) -0.93986(6) -0.35478(6) 0.0616(2) Uani d . 1 1 . .
    S S1B -3.07997(9) -1.52311(6) -0.62968(7) 0.0660(2) Uani d . 1 1 . .
    Cl Cl1C -3.52910(9) -1.26958(9) -0.02286(7) 0.0825(3) Uani d . 1 1 . .
    S S1A -3.07889(9) -2.03016(7) -0.89801(6) 0.0696(3) Uani d . 1 1 . .
    Cl Cl1B -3.19333(10) -1.20168(9) -0.29486(7) 0.0839(3) Uani d . 1 1 . .
    C C6B -3.1874(3) -1.2629(3) -0.4910(2) 0.0522(8) Uani d . 1 1 . .
    H H6B -3.2190 -1.1957 -0.5095 0.063 Uiso calc R 1 1 . .
    C C4C -3.5168(3) -1.1744(2) -0.4045(2) 0.0437(7) Uani d . 1 1 . .
    O O1C -3.5194(2) -1.27163(15) -0.41754(16) 0.0634(6) Uani d . 1 1 . .
    C C6C -3.5265(3) -1.2055(3) -0.2193(2) 0.0481(7) Uani d . 1 1 . .
    H H6C -3.5614 -1.2713 -0.2389 0.058 Uiso calc R 1 1 . .
    O O1A -3.1373(2) -1.69412(16) -0.86749(15) 0.0683(7) Uani d . 1 1 . .
    N N1 -3.2097(2) -1.3641(2) -0.95226(19) 0.0548(6) Uani d . 1 1 . .
    C C5B -3.1633(3) -1.3321(2) -0.5676(2) 0.0469(7) Uani d . 1 1 . .
    C C2C -3.5249(3) -1.0987(2) -0.4879(2) 0.0417(7) Uani d . 1 1 . .
    C C5C -3.5017(2) -1.1352(2) -0.2945(2) 0.0401(6) Uani d . 1 1 . .
    C C2B -3.1897(3) -1.3663(2) -0.7622(2) 0.0480(7) Uani d . 1 1 . .
    N N2 -3.1930(2) -1.85555(19) -0.61376(18) 0.0487(6) Uani d . 1 1 . .
    C C6A -3.1601(3) -1.7658(2) -1.0679(2) 0.0470(7) Uani d . 1 1 . .
    H H6A -3.1830 -1.6959 -1.0582 0.056 Uiso calc R 1 1 . .
    C C3B -3.1897(3) -1.3229(2) -0.8579(2) 0.0486(7) Uani d . 1 1 . .
    H H3B -3.1724 -1.2506 -0.8563 0.058 Uiso calc R 1 1 . .
    N N3 -3.5292(2) -1.0987(2) -0.67712(19) 0.0542(7) Uani d . 1 1 . .
    C C5A -3.1416(3) -1.8353(2) -0.9845(2) 0.0429(7) Uani d . 1 1 . .
    C C9B -3.0975(3) -1.4623(3) -0.4334(3) 0.0611(9) Uani d . 1 1 . .
    H H9B -3.0674 -1.5297 -0.4137 0.073 Uiso calc R 1 1 . .
    C C10C -3.4542(3) -1.0344(2) -0.2642(2) 0.0455(7) Uani d . 1 1 . .
    C C3C -3.5134(3) -1.1407(2) -0.5828(2) 0.0455(7) Uani d . 1 1 . .
    H H3C -3.4902 -1.2118 -0.5803 0.055 Uiso calc R 1 1 . .
    C C3A -3.1682(3) -1.8183(2) -0.7022(2) 0.0449(7) Uani d . 1 1 . .
    H H3A -3.1447 -1.7473 -0.6987 0.054 Uiso calc R 1 1 . .
    C C4A -3.1493(3) -1.7912(2) -0.8782(2) 0.0465(7) Uani d . 1 1 . .
    O O1B -3.1807(3) -1.19390(17) -0.68895(17) 0.0804(8) Uani d . 1 1 . .
    C C2A -3.1701(3) -1.8629(2) -0.7978(2) 0.0454(7) Uani d . 1 1 . .
    C C10B -3.1184(3) -1.4340(2) -0.5381(2) 0.0494(7) Uani d . 1 1 . .
    C C8B -3.1206(3) -1.3923(3) -0.3592(3) 0.0618(9) Uani d . 1 1 . .
    H H8B -3.1063 -1.4118 -0.2895 0.074 Uiso calc R 1 1 . .
    C C4B -3.1791(3) -1.2914(2) -0.6772(2) 0.0515(8) Uani d . 1 1 . .
    C C9C -3.4249(3) -1.0108(3) -0.1581(2) 0.0600(9) Uani d . 1 1 . .
    H H9C -3.3896 -0.9455 -0.1371 0.072 Uiso calc R 1 1 . .
    C C12A -3.1723(3) -1.7894(3) -0.5204(2) 0.0600(9) Uani d . 1 1 . .
    H H12A -3.1380 -1.7224 -0.5358 0.090 Uiso calc R 1 1 . .
    H H12B -3.1160 -1.8246 -0.4665 0.090 Uiso calc R 1 1 . .
    H H12C -3.2494 -1.7776 -0.4975 0.090 Uiso calc R 1 1 . .
    C C10A -3.1085(3) -1.9398(2) -1.0013(2) 0.0478(7) Uani d . 1 1 . .
    C C12B -3.1897(3) -1.3005(3) -1.0410(2) 0.0672(10) Uani d . 1 1 . .
    H H12D -3.1612 -1.2311 -1.0176 0.101 Uiso calc R 1 1 . .
    H H12E -3.2659 -1.2943 -1.0895 0.101 Uiso calc R 1 1 . .
    H H12F -3.1289 -1.3343 -1.0743 0.101 Uiso calc R 1 1 . .
    C C7A -3.1449(3) -1.7990(2) -1.1649(2) 0.0503(7) Uani d . 1 1 . .
    C C1B -3.1963(3) -1.4825(2) -0.7383(2) 0.0601(9) Uani d . 1 1 . .
    H H1B1 -3.1860 -1.5232 -0.7992 0.072 Uiso calc R 1 1 . .
    H H1B2 -3.2773 -1.4986 -0.7230 0.072 Uiso calc R 1 1 . .
    C C12C -3.4992(4) -1.1612(3) -0.7633(2) 0.0730(11) Uani d . 1 1 . .
    H H12G -3.4688 -1.2296 -0.7383 0.109 Uiso calc R 1 1 . .
    H H12H -3.4371 -1.1251 -0.7932 0.109 Uiso calc R 1 1 . .
    H H12I -3.5721 -1.1701 -0.8152 0.109 Uiso calc R 1 1 . .
    C C8C -3.4473(3) -1.0822(3) -0.0849(3) 0.0650(10) Uani d . 1 1 . .
    H H8C -3.4273 -1.0656 -0.0146 0.078 Uiso calc R 1 1 . .
    C C9A -3.0919(3) -1.9717(2) -1.1001(2) 0.0542(8) Uani d . 1 1 . .
    H H9A -3.0677 -2.0411 -1.1104 0.065 Uiso calc R 1 1 . .
    C C8A -3.1110(3) -1.9021(2) -1.1819(2) 0.0546(8) Uani d . 1 1 . .
    H H8A -3.1011 -1.9240 -1.2479 0.066 Uiso calc R 1 1 . .
    C C7B -3.1653(3) -1.2924(3) -0.3887(2) 0.0566(8) Uani d . 1 1 . .
    C C1C -3.5392(3) -0.9836(2) -0.4629(2) 0.0525(8) Uani d . 1 1 . .
    H H1C1 -3.6210 -0.9722 -0.4469 0.063 Uiso calc R 1 1 . .
    H H1C2 -3.5322 -0.9412 -0.5235 0.063 Uiso calc R 1 1 . .
    C C7C -3.4997(3) -1.1785(3) -0.1159(2) 0.0527(8) Uani d . 1 1 . .
    C C11B -3.2578(4) -1.4694(3) -0.9776(3) 0.0897(13) Uani d . 1 1 . .
    H H11A -3.3090 -1.4903 -0.9288 0.134 Uiso calc R 1 1 . .
    H H11B -3.1906 -1.5185 -0.9745 0.134 Uiso calc R 1 1 . .
    H H11C -3.3060 -1.4693 -1.0465 0.134 Uiso calc R 1 1 . .
    C C1A -3.1902(4) -1.9785(2) -0.8248(2) 0.0615(9) Uani d . 1 1 . .
    H H1A1 -3.2725 -1.9876 -0.8651 0.074 Uiso calc R 1 1 . .
    H H1A2 -3.1854 -2.0191 -0.7613 0.074 Uiso calc R 1 1 . .
    C C11A -3.2427(4) -1.9601(3) -0.5984(3) 0.0751(10) Uani d . 1 1 . .
    H H11D -3.1774 -2.0116 -0.5904 0.113 Uiso calc R 1 1 . .
    H H11E -3.3043 -1.9783 -0.6574 0.113 Uiso calc R 1 1 . .
    H H11F -3.2794 -1.9595 -0.5370 0.113 Uiso calc R 1 1 . .
    C C11C -3.5908(4) -0.9984(3) -0.7056(3) 0.0877(13) Uani d . 1 1 . .
    H H11G -3.5308 -0.9424 -0.6989 0.131 Uiso calc R 1 1 . .
    H H11H -3.6490 -0.9846 -0.6606 0.131 Uiso calc R 1 1 . .
    H H11I -3.6335 -1.0020 -0.7763 0.131 Uiso calc R 1 1 . .
    Cl Cl1A -3.16764(10) -1.70872(8) -1.26739(6) 0.0761(3) Uani d . 1 1 . .
loop_
    _atom_site_aniso_label
    _atom_site_aniso_U_11
    _atom_site_aniso_U_22
    _atom_site_aniso_U_33
    _atom_site_aniso_U_12
    _atom_site_aniso_U_13
    _atom_site_aniso_U_23
    S1C 0.0853(6) 0.0400(4) 0.0618(5) -0.0166(4) 0.0197(4) -0.0109(4)
    S1B 0.0957(7) 0.0386(4) 0.0702(5) 0.0110(5) 0.0320(5) 0.0116(4)
    Cl1C 0.0880(7) 0.1115(8) 0.0503(5) -0.0071(6) 0.0187(5) 0.0184(5)
    S1A 0.1128(8) 0.0386(4) 0.0568(5) 0.0172(5) 0.0133(5) -0.0039(4)
    Cl1B 0.0925(7) 0.1090(8) 0.0526(5) 0.0087(6) 0.0194(5) -0.0158(5)
    C6B 0.0514(18) 0.0576(19) 0.0489(18) 0.0055(15) 0.0125(14) 0.0025(15)
    C4C 0.0505(17) 0.0363(16) 0.0447(16) -0.0032(13) 0.0098(14) -0.0079(13)
    O1C 0.1068(19) 0.0324(12) 0.0515(13) -0.0062(12) 0.0155(12) -0.0053(10)
    C6C 0.0482(17) 0.0466(17) 0.0499(17) -0.0011(14) 0.0096(14) -0.0033(15)
    O1A 0.125(2) 0.0362(12) 0.0446(12) 0.0043(12) 0.0184(13) -0.0032(10)
    N1 0.0678(17) 0.0477(15) 0.0473(15) 0.0021(13) 0.0064(13) 0.0003(12)
    C5B 0.0487(17) 0.0460(17) 0.0477(17) -0.0008(13) 0.0134(14) 0.0023(14)
    C2C 0.0479(17) 0.0335(15) 0.0431(16) -0.0022(13) 0.0061(13) -0.0032(12)
    C5C 0.0400(15) 0.0379(15) 0.0436(16) 0.0017(13) 0.0102(13) -0.0043(13)
    C2B 0.0581(19) 0.0429(16) 0.0461(17) 0.0021(14) 0.0181(15) 0.0002(14)
    N2 0.0630(16) 0.0437(13) 0.0413(14) -0.0006(12) 0.0147(12) -0.0034(11)
    C6A 0.0568(18) 0.0449(16) 0.0393(16) 0.0040(14) 0.0087(14) -0.0046(13)
    C3B 0.0571(19) 0.0392(16) 0.0507(18) 0.0042(14) 0.0127(15) 0.0006(14)
    N3 0.0687(17) 0.0522(16) 0.0400(14) -0.0030(13) 0.0052(12) -0.0006(12)
    C5A 0.0489(16) 0.0438(16) 0.0354(14) 0.0019(13) 0.0056(13) -0.0064(12)
    C9B 0.061(2) 0.059(2) 0.063(2) -0.0057(17) 0.0113(17) 0.0163(18)
    C10C 0.0439(16) 0.0463(17) 0.0468(16) 0.0012(14) 0.0098(13) -0.0093(14)
    C3C 0.0500(18) 0.0395(16) 0.0466(17) -0.0057(13) 0.0077(14) -0.0042(13)
    C3A 0.0538(18) 0.0386(15) 0.0415(16) 0.0007(13) 0.0062(14) -0.0019(13)
    C4A 0.063(2) 0.0355(16) 0.0392(15) 0.0063(14) 0.0040(14) -0.0059(12)
    O1B 0.152(2) 0.0398(13) 0.0529(13) 0.0160(14) 0.0292(15) 0.0045(11)
    C2A 0.0602(18) 0.0367(15) 0.0373(15) 0.0003(14) 0.0028(13) -0.0036(12)
    C10B 0.0513(17) 0.0404(16) 0.0595(18) -0.0021(14) 0.0181(15) 0.0091(14)
    C8B 0.058(2) 0.080(3) 0.0480(19) -0.0077(18) 0.0098(16) 0.0125(17)
    C4B 0.068(2) 0.0373(17) 0.0514(18) 0.0077(14) 0.0155(15) 0.0042(13)
    C9C 0.066(2) 0.056(2) 0.0575(19) -0.0087(17) 0.0102(16) -0.0185(17)
    C12A 0.080(2) 0.065(2) 0.0366(16) 0.0002(18) 0.0161(16) -0.0089(15)
    C10A 0.0505(17) 0.0430(15) 0.0480(16) 0.0014(14) 0.0040(13) -0.0084(14)
    C12B 0.080(2) 0.082(2) 0.0405(17) 0.008(2) 0.0133(17) 0.0061(17)
    C7A 0.0535(18) 0.0584(19) 0.0404(15) -0.0002(15) 0.0124(14) -0.0010(14)
    C1B 0.089(3) 0.0401(16) 0.0564(19) -0.0102(16) 0.0270(18) -0.0038(14)
    C12C 0.092(3) 0.084(3) 0.0468(19) -0.013(2) 0.0222(19) -0.0105(18)
    C8C 0.066(2) 0.089(3) 0.0405(17) 0.002(2) 0.0099(16) -0.0137(17)
    C9A 0.0592(19) 0.0485(18) 0.0567(19) 0.0008(15) 0.0152(16) -0.0180(15)
    C8A 0.0575(19) 0.064(2) 0.0455(18) -0.0075(16) 0.0185(15) -0.0153(15)
    C7B 0.0487(18) 0.078(2) 0.0445(17) -0.0041(17) 0.0123(14) -0.0021(17)
    C1C 0.069(2) 0.0399(16) 0.0499(17) 0.0041(14) 0.0140(15) -0.0014(13)
    C7C 0.0477(18) 0.068(2) 0.0431(17) 0.0013(16) 0.0102(14) 0.0022(16)
    C11B 0.131(4) 0.069(3) 0.061(2) -0.016(2) -0.005(2) -0.0070(19)
    C1A 0.102(3) 0.0403(16) 0.0446(16) -0.0135(17) 0.0193(17) -0.0056(14)
    C11A 0.101(3) 0.060(2) 0.076(2) -0.025(2) 0.047(2) -0.0089(19)
    C11C 0.123(4) 0.071(3) 0.057(2) 0.016(2) -0.014(2) 0.0074(19)
    Cl1A 0.1077(7) 0.0810(6) 0.0412(4) 0.0031(6) 0.0176(4) 0.0045(4)
_geom_special_details
;
All s.u.'s (except the s.u. in the dihedral angle between two l.s. planes) are
estimated using the full covariance matrix. The cell s.u.'s are taken into
account individually in the estimation of s.u.'s in distances, angles and
torsion angles; correlations between s.u.'s in cell parameters are only used
when they are defined by crystal symmetry. An approximate (isotropic)
treatment of cell s.u.'s is used for estimating s.u.'s involving l.s. planes.
;
loop_
    _geom_bond_atom_site_label_1
    _geom_bond_atom_site_label_2
    _geom_bond_site_symmetry_2
    _geom_bond_distance
    _geom_bond_publ_flag
    S1C C10C . 1.749(3) ?
    S1C C1C . 1.801(3) ?
    S1B C10B . 1.748(3) ?
    S1B C1B . 1.808(4) ?
    Cl1C C7C . 1.743(3) ?
    S1A C10A . 1.752(3) ?
    S1A C1A . 1.804(3) ?
    Cl1B C7B . 1.744(3) ?
    C6B C7B . 1.369(4) ?
    C6B C5B . 1.389(4) ?
    C6B H6B . 0.9300 ?
    C4C O1C . 1.236(3) ?
    C4C C2C . 1.439(4) ?
    C4C C5C . 1.503(4) ?
    C6C C7C . 1.375(4) ?
    C6C C5C . 1.386(4) ?
    C6C H6C . 0.9300 ?
    O1A C4A . 1.235(3) ?
    N1 C3B . 1.320(4) ?
    N1 C11B . 1.445(4) ?
    N1 C12B . 1.458(4) ?
    C5B C10B . 1.404(4) ?
    C5B C4B . 1.503(4) ?
    C2C C3C . 1.376(4) ?
    C2C C1C . 1.500(4) ?
    C5C C10C . 1.402(4) ?
    C2B C3B . 1.365(4) ?
    C2B C4B . 1.447(4) ?
    C2B C1B . 1.501(4) ?
    N2 C3A . 1.321(3) ?
    N2 C11A . 1.454(4) ?
    N2 C12A . 1.462(3) ?
    C6A C7A . 1.373(4) ?
    C6A C5A . 1.386(4) ?
    C6A H6A . 0.9300 ?
    C3B H3B . 0.9300 ?
    N3 C3C . 1.324(3) ?
    N3 C11C . 1.450(4) ?
    N3 C12C . 1.460(4) ?
    C5A C10A . 1.393(4) ?
    C5A C4A . 1.513(4) ?
    C9B C8B . 1.368(4) ?
    C9B C10B . 1.394(4) ?
    C9B H9B . 0.9300 ?
    C10C C9C . 1.399(4) ?
    C3C H3C . 0.9300 ?
    C3A C2A . 1.367(4) ?
    C3A H3A . 0.9300 ?
    C4A C2A . 1.434(4) ?
    O1B C4B . 1.238(3) ?
    C2A C1A . 1.505(4) ?
    C8B C7B . 1.380(4) ?
    C8B H8B . 0.9300 ?
    C9C C8C . 1.368(4) ?
    C9C H9C . 0.9300 ?
    C12A H12A . 0.9600 ?
    C12A H12B . 0.9600 ?
    C12A H12C . 0.9600 ?
    C10A C9A . 1.395(4) ?
    C12B H12D . 0.9600 ?
    C12B H12E . 0.9600 ?
    C12B H12F . 0.9600 ?
    C7A C8A . 1.381(4) ?
    C7A Cl1A . 1.742(3) ?
    C1B H1B1 . 0.9700 ?
    C1B H1B2 . 0.9700 ?
    C12C H12G . 0.9600 ?
    C12C H12H . 0.9600 ?
    C12C H12I . 0.9600 ?
    C8C C7C . 1.373(4) ?
    C8C H8C . 0.9300 ?
    C9A C8A . 1.371(4) ?
    C9A H9A . 0.9300 ?
    C8A H8A . 0.9300 ?
    C1C H1C1 . 0.9700 ?
    C1C H1C2 . 0.9700 ?
    C11B H11A . 0.9600 ?
    C11B H11B . 0.9600 ?
    C11B H11C . 0.9600 ?
    C1A H1A1 . 0.9700 ?
    C1A H1A2 . 0.9700 ?
    C11A H11D . 0.9600 ?
    C11A H11E . 0.9600 ?
    C11A H11F . 0.9600 ?
    C11C H11G . 0.9600 ?
    C11C H11H . 0.9600 ?
    C11C H11I . 0.9600 ?
loop_
    _geom_angle_atom_site_label_1
    _geom_angle_atom_site_label_2
    _geom_angle_atom_site_label_3
    _geom_angle_site_symmetry_1
    _geom_angle_site_symmetry_3
    _geom_angle
    _geom_angle_publ_flag
    C10C S1C C1C . . 97.97(14) ?
    C10B S1B C1B . . 97.68(15) ?
    C10A S1A C1A . . 97.13(14) ?
    C7B C6B C5B . . 120.7(3) ?
    C7B C6B H6B . . 119.6 ?
    C5B C6B H6B . . 119.6 ?
    O1C C4C C2C . . 123.7(3) ?
    O1C C4C C5C . . 117.0(3) ?
    C2C C4C C5C . . 119.3(2) ?
    C7C C6C C5C . . 120.3(3) ?
    C7C C6C H6C . . 119.8 ?
    C5C C6C H6C . . 119.8 ?
    C3B N1 C11B . . 124.6(3) ?
    C3B N1 C12B . . 120.4(3) ?
    C11B N1 C12B . . 115.0(3) ?
    C6B C5B C10B . . 118.6(3) ?
    C6B C5B C4B . . 118.0(3) ?
    C10B C5B C4B . . 123.3(3) ?
    C3C C2C C4C . . 115.2(2) ?
    C3C C2C C1C . . 126.7(3) ?
    C4C C2C C1C . . 118.0(2) ?
    C6C C5C C10C . . 119.3(3) ?
    C6C C5C C4C . . 117.8(2) ?
    C10C C5C C4C . . 122.7(2) ?
    C3B C2B C4B . . 115.5(3) ?
    C3B C2B C1B . . 126.1(3) ?
    C4B C2B C1B . . 118.4(3) ?
    C3A N2 C11A . . 125.8(3) ?
    C3A N2 C12A . . 120.2(2) ?
    C11A N2 C12A . . 114.0(2) ?
    C7A C6A C5A . . 120.6(3) ?
    C7A C6A H6A . . 119.7 ?
    C5A C6A H6A . . 119.7 ?
    N1 C3B C2B . . 132.3(3) ?
    N1 C3B H3B . . 113.9 ?
    C2B C3B H3B . . 113.9 ?
    C3C N3 C11C . . 124.4(3) ?
    C3C N3 C12C . . 119.6(3) ?
    C11C N3 C12C . . 115.5(3) ?
    C6A C5A C10A . . 118.6(3) ?
    C6A C5A C4A . . 117.9(2) ?
    C10A C5A C4A . . 123.4(3) ?
    C8B C9B C10B . . 120.8(3) ?
    C8B C9B H9B . . 119.6 ?
    C10B C9B H9B . . 119.6 ?
    C9C C10C C5C . . 118.7(3) ?
    C9C C10C S1C . . 119.3(2) ?
    C5C C10C S1C . . 121.9(2) ?
    N3 C3C C2C . . 132.0(3) ?
    N3 C3C H3C . . 114.0 ?
    C2C C3C H3C . . 114.0 ?
    N2 C3A C2A . . 133.1(3) ?
    N2 C3A H3A . . 113.4 ?
    C2A C3A H3A . . 113.4 ?
    O1A C4A C2A . . 124.6(3) ?
    O1A C4A C5A . . 116.4(3) ?
    C2A C4A C5A . . 119.0(2) ?
    C3A C2A C4A . . 115.7(2) ?
    C3A C2A C1A . . 126.1(3) ?
    C4A C2A C1A . . 118.2(2) ?
    C9B C10B C5B . . 119.5(3) ?
    C9B C10B S1B . . 119.4(2) ?
    C5B C10B S1B . . 120.9(2) ?
    C9B C8B C7B . . 119.4(3) ?
    C9B C8B H8B . . 120.3 ?
    C7B C8B H8B . . 120.3 ?
    O1B C4B C2B . . 123.6(3) ?
    O1B C4B C5B . . 117.0(3) ?
    C2B C4B C5B . . 119.4(3) ?
    C8C C9C C10C . . 121.1(3) ?
    C8C C9C H9C . . 119.5 ?
    C10C C9C H9C . . 119.5 ?
    N2 C12A H12A . . 109.5 ?
    N2 C12A H12B . . 109.5 ?
    H12A C12A H12B . . 109.5 ?
    N2 C12A H12C . . 109.5 ?
    H12A C12A H12C . . 109.5 ?
    H12B C12A H12C . . 109.5 ?
    C5A C10A C9A . . 120.0(3) ?
    C5A C10A S1A . . 120.7(2) ?
    C9A C10A S1A . . 119.3(2) ?
    N1 C12B H12D . . 109.5 ?
    N1 C12B H12E . . 109.5 ?
    H12D C12B H12E . . 109.5 ?
    N1 C12B H12F . . 109.5 ?
    H12D C12B H12F . . 109.5 ?
    H12E C12B H12F . . 109.5 ?
    C6A C7A C8A . . 121.1(3) ?
    C6A C7A Cl1A . . 119.2(2) ?
    C8A C7A Cl1A . . 119.7(2) ?
    C2B C1B S1B . . 112.7(2) ?
    C2B C1B H1B1 . . 109.1 ?
    S1B C1B H1B1 . . 109.1 ?
    C2B C1B H1B2 . . 109.1 ?
    S1B C1B H1B2 . . 109.1 ?
    H1B1 C1B H1B2 . . 107.8 ?
    N3 C12C H12G . . 109.5 ?
    N3 C12C H12H . . 109.5 ?
    H12G C12C H12H . . 109.5 ?
    N3 C12C H12I . . 109.5 ?
    H12G C12C H12I . . 109.5 ?
    H12H C12C H12I . . 109.5 ?
    C9C C8C C7C . . 119.5(3) ?
    C9C C8C H8C . . 120.2 ?
    C7C C8C H8C . . 120.2 ?
    C8A C9A C10A . . 120.8(3) ?
    C8A C9A H9A . . 119.6 ?
    C10A C9A H9A . . 119.6 ?
    C9A C8A C7A . . 118.9(3) ?
    C9A C8A H8A . . 120.5 ?
    C7A C8A H8A . . 120.5 ?
    C6B C7B C8B . . 120.9(3) ?
    C6B C7B Cl1B . . 119.2(3) ?
    C8B C7B Cl1B . . 119.9(3) ?
    C2C C1C S1C . . 112.4(2) ?
    C2C C1C H1C1 . . 109.1 ?
    S1C C1C H1C1 . . 109.1 ?
    C2C C1C H1C2 . . 109.1 ?
    S1C C1C H1C2 . . 109.1 ?
    H1C1 C1C H1C2 . . 107.9 ?
    C8C C7C C6C . . 120.9(3) ?
    C8C C7C Cl1C . . 119.7(2) ?
    C6C C7C Cl1C . . 119.3(3) ?
    N1 C11B H11A . . 109.5 ?
    N1 C11B H11B . . 109.5 ?
    H11A C11B H11B . . 109.5 ?
    N1 C11B H11C . . 109.5 ?
    H11A C11B H11C . . 109.5 ?
    H11B C11B H11C . . 109.5 ?
    C2A C1A S1A . . 112.9(2) ?
    C2A C1A H1A1 . . 109.0 ?
    S1A C1A H1A1 . . 109.0 ?
    C2A C1A H1A2 . . 109.0 ?
    S1A C1A H1A2 . . 109.0 ?
    H1A1 C1A H1A2 . . 107.8 ?
    N2 C11A H11D . . 109.5 ?
    N2 C11A H11E . . 109.5 ?
    H11D C11A H11E . . 109.5 ?
    N2 C11A H11F . . 109.5 ?
    H11D C11A H11F . . 109.5 ?
    H11E C11A H11F . . 109.5 ?
    N3 C11C H11G . . 109.5 ?
    N3 C11C H11H . . 109.5 ?
    H11G C11C H11H . . 109.5 ?
    N3 C11C H11I . . 109.5 ?
    H11G C11C H11I . . 109.5 ?
    H11H C11C H11I . . 109.5 ?
loop_
    _geom_torsion_atom_site_label_1
    _geom_torsion_atom_site_label_2
    _geom_torsion_atom_site_label_3
    _geom_torsion_atom_site_label_4
    _geom_torsion_site_symmetry_1
    _geom_torsion_site_symmetry_2
    _geom_torsion_site_symmetry_3
    _geom_torsion_site_symmetry_4
    _geom_torsion
    _geom_torsion_publ_flag
    C7B C6B C5B C10B . . . . 1.5(4) ?
    C7B C6B C5B C4B . . . . -174.7(3) ?
    O1C C4C C2C C3C . . . . -11.4(4) ?
    C5C C4C C2C C3C . . . . 167.4(3) ?
    O1C C4C C2C C1C . . . . 171.2(3) ?
    C5C C4C C2C C1C . . . . -10.0(4) ?
    C7C C6C C5C C10C . . . . -2.8(4) ?
    C7C C6C C5C C4C . . . . 171.9(3) ?
    O1C C4C C5C C6C . . . . -17.8(4) ?
    C2C C4C C5C C6C . . . . 163.3(3) ?
    O1C C4C C5C C10C . . . . 156.7(3) ?
    C2C C4C C5C C10C . . . . -22.2(4) ?
    C11B N1 C3B C2B . . . . 10.6(6) ?
    C12B N1 C3B C2B . . . . -172.9(3) ?
    C4B C2B C3B N1 . . . . -172.3(3) ?
    C1B C2B C3B N1 . . . . 9.4(6) ?
    C7A C6A C5A C10A . . . . -0.6(4) ?
    C7A C6A C5A C4A . . . . 175.0(3) ?
    C6C C5C C10C C9C . . . . 4.6(4) ?
    C4C C5C C10C C9C . . . . -169.9(3) ?
    C6C C5C C10C S1C . . . . -177.9(2) ?
    C4C C5C C10C S1C . . . . 7.7(4) ?
    C1C S1C C10C C9C . . . . -154.8(2) ?
    C1C S1C C10C C5C . . . . 27.7(3) ?
    C11C N3 C3C C2C . . . . -14.4(5) ?
    C12C N3 C3C C2C . . . . 174.5(3) ?
    C4C C2C C3C N3 . . . . 171.5(3) ?
    C1C C2C C3C N3 . . . . -11.3(6) ?
    C11A N2 C3A C2A . . . . -6.0(6) ?
    C12A N2 C3A C2A . . . . 174.9(3) ?
    C6A C5A C4A O1A . . . . -19.5(4) ?
    C10A C5A C4A O1A . . . . 155.8(3) ?
    C6A C5A C4A C2A . . . . 160.3(3) ?
    C10A C5A C4A C2A . . . . -24.4(4) ?
    N2 C3A C2A C4A . . . . 173.4(3) ?
    N2 C3A C2A C1A . . . . -7.3(6) ?
    O1A C4A C2A C3A . . . . -4.2(5) ?
    C5A C4A C2A C3A . . . . 176.0(3) ?
    O1A C4A C2A C1A . . . . 176.5(3) ?
    C5A C4A C2A C1A . . . . -3.2(4) ?
    C8B C9B C10B C5B . . . . 0.3(5) ?
    C8B C9B C10B S1B . . . . 176.6(2) ?
    C6B C5B C10B C9B . . . . -1.0(4) ?
    C4B C5B C10B C9B . . . . 175.0(3) ?
    C6B C5B C10B S1B . . . . -177.3(2) ?
    C4B C5B C10B S1B . . . . -1.3(4) ?
    C1B S1B C10B C9B . . . . 150.2(3) ?
    C1B S1B C10B C5B . . . . -33.6(3) ?
    C10B C9B C8B C7B . . . . 0.0(5) ?
    C3B C2B C4B O1B . . . . 6.2(5) ?
    C1B C2B C4B O1B . . . . -175.4(3) ?
    C3B C2B C4B C5B . . . . -172.9(3) ?
    C1B C2B C4B C5B . . . . 5.6(4) ?
    C6B C5B C4B O1B . . . . 18.5(5) ?
    C10B C5B C4B O1B . . . . -157.6(3) ?
    C6B C5B C4B C2B . . . . -162.5(3) ?
    C10B C5B C4B C2B . . . . 21.5(5) ?
    C5C C10C C9C C8C . . . . -3.1(5) ?
    S1C C10C C9C C8C . . . . 179.3(3) ?
    C6A C5A C10A C9A . . . . 1.4(4) ?
    C4A C5A C10A C9A . . . . -173.9(3) ?
    C6A C5A C10A S1A . . . . 177.9(2) ?
    C4A C5A C10A S1A . . . . 2.6(4) ?
    C1A S1A C10A C5A . . . . 33.8(3) ?
    C1A S1A C10A C9A . . . . -149.7(3) ?
    C5A C6A C7A C8A . . . . 0.0(5) ?
    C5A C6A C7A Cl1A . . . . -179.4(2) ?
    C3B C2B C1B S1B . . . . 131.1(3) ?
    C4B C2B C1B S1B . . . . -47.1(4) ?
    C10B S1B C1B C2B . . . . 56.2(3) ?
    C10C C9C C8C C7C . . . . -0.1(5) ?
    C5A C10A C9A C8A . . . . -1.6(4) ?
    S1A C10A C9A C8A . . . . -178.2(2) ?
    C10A C9A C8A C7A . . . . 1.0(5) ?
    C6A C7A C8A C9A . . . . -0.2(5) ?
    Cl1A C7A C8A C9A . . . . 179.2(2) ?
    C5B C6B C7B C8B . . . . -1.2(5) ?
    C5B C6B C7B Cl1B . . . . 178.4(2) ?
    C9B C8B C7B C6B . . . . 0.4(5) ?
    C9B C8B C7B Cl1B . . . . -179.2(2) ?
    C3C C2C C1C S1C . . . . -126.0(3) ?
    C4C C2C C1C S1C . . . . 51.1(3) ?
    C10C S1C C1C C2C . . . . -55.0(2) ?
    C9C C8C C7C C6C . . . . 2.0(5) ?
    C9C C8C C7C Cl1C . . . . -179.7(2) ?
    C5C C6C C7C C8C . . . . -0.5(5) ?
    C5C C6C C7C Cl1C . . . . -178.8(2) ?
    C3A C2A C1A S1A . . . . -132.5(3) ?
    C4A C2A C1A S1A . . . . 46.7(4) ?
    C10A S1A C1A C2A . . . . -57.1(3) ?
loop_
    _geom_hbond_atom_site_label_D
    _geom_hbond_atom_site_label_H
    _geom_hbond_atom_site_label_A
    _geom_hbond_site_symmetry_A
    _geom_hbond_distance_DH
    _geom_hbond_distance_HA
    _geom_hbond_distance_DA
    _geom_hbond_angle_DHA
    C1a H1a2 O1b 1_545 0.97 2.393 3.235(4) 144
    C11a H11d O1b 1_545 0.96 2.630 3.290(4) 126
    C1b H1b2 O1a 3_555 0.97 2.430 3.2840(10)
                                           147
    C12a H12b O1b 3_565 0.96 2.590 3.358(4) 137
_iucr_refine_instructions_details
;
TITL tcp_chloro in P 21
CELL   0.71073  11.0031  12.5937  13.0787  90.000 100.255  90.000
ZERR     6       0.0003   0.0003   0.0003   0.000   0.002   0.000
LATT   -1
SYMM   -X,1/2+Y,-Z
SFAC  C    H    Cl   N    O    S
UNIT  72   72   6    6    6    6
ACTA
REM 43=CH
L.S. 12
ACTA
BOND  $H
HTAB
CONF
TEMP  23
SIZE 0.18 0.16 0.16
FMAP 2
PLAN 20
MERG 2
TWIN
WGHT    0.036300    0.339600
BASF   0.20396
FVAR       0.09373
MOLE   1
C1A   1   -2.190172    0.021530    1.175150    11.00000    0.10197    0.04028 =
         0.04457   -0.00562    0.01927   -0.01354
AFIX  23
H1A1  2   -2.272495    0.012402    1.134913    11.00000   -1.20000
H1A2  2   -2.185379   -0.019113    1.238743    11.00000   -1.20000
AFIX   0
C2A   1   -2.170090    0.137136    1.202162    11.00000    0.06015    0.03674 =
         0.03725   -0.00355    0.00279    0.00029
C3A   1   -2.168212    0.181670    1.297791    11.00000    0.05385    0.03860 =
         0.04154   -0.00188    0.00619    0.00067
AFIX  43
H3A   2   -2.144666    0.252687    1.301259    11.00000   -1.20000
AFIX   0
C4A   1   -2.149325    0.208767    1.121794    11.00000    0.06291    0.03545 =
         0.03924   -0.00591    0.00397    0.00626
C5A   1   -2.141621    0.164713    1.015495    11.00000    0.04885    0.04381 =
         0.03545   -0.00641    0.00556    0.00193
C6A   1   -2.160095    0.234240    0.932052    11.00000    0.05682    0.04494 =
         0.03929   -0.00464    0.00871    0.00400
AFIX  43
H6A   2   -2.182977    0.304092    0.941792    11.00000   -1.20000
AFIX   0
C7A   1   -2.144947    0.201003    0.835142    11.00000    0.05354    0.05844 =
         0.04037   -0.00096    0.01243   -0.00021
C8A   1   -2.110953    0.097874    0.818072    11.00000    0.05752    0.06426 =
         0.04548   -0.01532    0.01848   -0.00746
AFIX  43
H8A   2   -2.101123    0.075993    0.752119    11.00000   -1.20000
AFIX   0
C9A   1   -2.091932    0.028273    0.899945    11.00000    0.05917    0.04850 =
         0.05669   -0.01805    0.01525    0.00081
AFIX  43
H9A   2   -2.067730   -0.041069    0.889553    11.00000   -1.20000
AFIX   0
C10A  1   -2.108457    0.060247    0.998691    11.00000    0.05054    0.04297 =
         0.04804   -0.00845    0.00401    0.00140
C11A  1   -2.242741    0.039875    1.401636    11.00000    0.10089    0.06049 =
         0.07554   -0.00890    0.04696   -0.02516
AFIX 137
H11D  2   -2.177381   -0.011597    1.409551    11.00000   -1.50000
H11E  2   -2.304276    0.021708    1.342553    11.00000   -1.50000
H11F  2   -2.279410    0.040464    1.462972    11.00000   -1.50000
AFIX   0
C12A  1   -2.172336    0.210614    1.479602    11.00000    0.08046    0.06516 =
         0.03657   -0.00891    0.01614    0.00019
AFIX 137
H12A  2   -2.137968    0.277553    1.464169    11.00000   -1.50000
H12B  2   -2.116028    0.175371    1.533458    11.00000   -1.50000
H12C  2   -2.249447    0.222355    1.502475    11.00000   -1.50000
AFIX   0
CL1A  3   -2.167641    0.291278    0.732611    11.00000    0.10775    0.08095 =
         0.04117    0.00451    0.01755    0.00313
N1    4   -2.209667    0.635951    1.047741    11.00000    0.06784    0.04770 =
         0.04733    0.00030    0.00636    0.00213
O1A   5   -2.137311    0.305886    1.132514    11.00000    0.12523    0.03617 =
         0.04460   -0.00319    0.01844    0.00429
S1A   6   -2.078891   -0.030163    1.101992    11.00000    0.11281    0.03855 =
         0.05683   -0.00392    0.01333    0.01725
MOLE   2
C1B   1   -2.196259    0.517468    1.261664    11.00000    0.08909    0.04012 =
         0.05636   -0.00376    0.02698   -0.01017
AFIX  23
H1B1  2   -2.185968    0.476847    1.200770    11.00000   -1.20000
H1B2  2   -2.277334    0.501390    1.277017    11.00000   -1.20000
AFIX   0
C2B   1   -2.189737    0.633689    1.237772    11.00000    0.05811    0.04288 =
         0.04611    0.00019    0.01812    0.00206
C3B   1   -2.189728    0.677052    1.142097    11.00000    0.05711    0.03924 =
         0.05066    0.00058    0.01271    0.00418
AFIX  43
H3B   2   -2.172356    0.749365    1.143709    11.00000   -1.20000
AFIX   0
C4B   1   -2.179123    0.708556    1.322815    11.00000    0.06760    0.03727 =
         0.05144    0.00418    0.01548    0.00770
C5B   1   -2.163306    0.667870    1.432399    11.00000    0.04871    0.04596 =
         0.04772    0.00229    0.01336   -0.00081
C6B   1   -2.187447    0.737133    1.508953    11.00000    0.05139    0.05760 =
         0.04889    0.00250    0.01250    0.00545
AFIX  43
H6B   2   -2.218987    0.804320    1.490477    11.00000   -1.20000
AFIX   0
C7B   1   -2.165327    0.707594    1.611288    11.00000    0.04870    0.07799 =
         0.04447   -0.00208    0.01232   -0.00410
C8B   1   -2.120619    0.607745    1.640789    11.00000    0.05762    0.07984 =
         0.04796    0.01251    0.00979   -0.00775
AFIX  43
H8B   2   -2.106346    0.588240    1.710484    11.00000   -1.20000
AFIX   0
C9B   1   -2.097470    0.537686    1.566617    11.00000    0.06079    0.05935 =
         0.06323    0.01625    0.01129   -0.00572
AFIX  43
H9B   2   -2.067385    0.470338    1.586306    11.00000   -1.20000
AFIX   0
C10B  1   -2.118411    0.565993    1.461948    11.00000    0.05132    0.04044 =
         0.05947    0.00906    0.01809   -0.00213
C11B  1   -2.257845    0.530606    1.022367    11.00000    0.13077    0.06877 =
         0.06116   -0.00697   -0.00548   -0.01553
AFIX 137
H11A  2   -2.308953    0.509699    1.071213    11.00000   -1.50000
H11B  2   -2.190572    0.481475    1.025505    11.00000   -1.50000
H11C  2   -2.306012    0.530665    0.953526    11.00000   -1.50000
AFIX   0
C12B  1   -2.189697    0.699473    0.959016    11.00000    0.07959    0.08241 =
         0.04051    0.00615    0.01333    0.00758
AFIX 137
H12D  2   -2.161169    0.768873    0.982375    11.00000   -1.50000
H12E  2   -2.265859    0.705708    0.910509    11.00000   -1.50000
H12F  2   -2.128914    0.665665    0.925741    11.00000   -1.50000
AFIX   0
CL1B  3   -2.193334    0.798321    1.705137    11.00000    0.09249    0.10902 =
         0.05264   -0.01577    0.01939    0.00865
N2    4   -2.193000    0.144449    1.386238    11.00000    0.06298    0.04373 =
         0.04126   -0.00341    0.01472   -0.00063
O1B   5   -2.180673    0.806100    1.311049    11.00000    0.15231    0.03984 =
         0.05291    0.00447    0.02915    0.01600
S1B   6   -2.079969    0.476887    1.370321    11.00000    0.09571    0.03862 =
         0.07016    0.01157    0.03202    0.01096
MOLE   3
C1C   1   -2.539227    1.016372    1.537098    11.00000    0.06888    0.03991 =
         0.04988   -0.00144    0.01404    0.00412
AFIX  23
H1C1  2   -2.620980    1.027788    1.553124    11.00000   -1.20000
H1C2  2   -2.532219    1.058788    1.476512    11.00000   -1.20000
AFIX   0
C2C   1   -2.524932    0.901277    1.512114    11.00000    0.04787    0.03346 =
         0.04311   -0.00319    0.00606   -0.00220
C3C   1   -2.513419    0.859340    1.417182    11.00000    0.05000    0.03946 =
         0.04660   -0.00425    0.00770   -0.00572
AFIX  43
H3C   2   -2.490233    0.788242    1.419689    11.00000   -1.20000
AFIX   0
C4C   1   -2.516755    0.825604    1.595492    11.00000    0.05050    0.03632 =
         0.04470   -0.00794    0.00984   -0.00324
C5C   1   -2.501715    0.864825    1.705539    11.00000    0.03998    0.03793 =
         0.04355   -0.00431    0.01021    0.00166
C6C   1   -2.526503    0.794460    1.780686    11.00000    0.04817    0.04665 =
         0.04991   -0.00329    0.00964   -0.00106
AFIX  43
H6C   2   -2.561420    0.728669    1.761053    11.00000   -1.20000
AFIX   0
C7C   1   -2.499718    0.821458    1.884123    11.00000    0.04771    0.06808 =
         0.04312    0.00223    0.01023    0.00131
C8C   1   -2.447347    0.917802    1.915085    11.00000    0.06558    0.08905 =
         0.04046   -0.01370    0.00990    0.00162
AFIX  43
H8C   2   -2.427277    0.934404    1.985357    11.00000   -1.20000
AFIX   0
C9C   1   -2.424901    0.989190    1.841859    11.00000    0.06600    0.05627 =
         0.05752   -0.01855    0.01025   -0.00869
AFIX  43
H9C   2   -2.389575    1.054482    1.862911    11.00000   -1.20000
AFIX   0
C10C  1   -2.454217    0.965585    1.735828    11.00000    0.04391    0.04630 =
         0.04678   -0.00926    0.00977    0.00116
C11C  1   -2.590838    1.001561    1.294392    11.00000    0.12305    0.07149 =
         0.05724    0.00743   -0.01435    0.01552
AFIX 137
H11G  2   -2.530772    1.057584    1.301148    11.00000   -1.50000
H11H  2   -2.649036    1.015427    1.339418    11.00000   -1.50000
H11I  2   -2.633517    0.998040    1.223750    11.00000   -1.50000
AFIX   0
C12C  1   -2.499243    0.838802    1.236685    11.00000    0.09207    0.08372 =
         0.04675   -0.01049    0.02221   -0.01347
AFIX 137
H12G  2   -2.468791    0.770436    1.261705    11.00000   -1.50000
H12H  2   -2.437138    0.874944    1.206830    11.00000   -1.50000
H12I  2   -2.572112    0.829930    1.184835    11.00000   -1.50000
AFIX   0
CL1C  3   -2.529102    0.730426    1.977137    11.00000    0.08795    0.11151 =
         0.05027    0.01840    0.01875   -0.00712
N3    4   -2.529183    0.901296    1.322883    11.00000    0.06871    0.05224 =
         0.03999   -0.00057    0.00524   -0.00304
O1C   5   -2.519351    0.728374    1.582463    11.00000    0.10680    0.03236 =
         0.05153   -0.00534    0.01547   -0.00615
S1C   6   -2.425328    1.060142    1.645217    11.00000    0.08534    0.03998 =
         0.06176   -0.01094    0.01970   -0.01661
HKLF 4
REM tcp_chloro in P 21
REM R1 =  0.0385 for   5418 Fo > 4sig(Fo)  and  0.0506 for all   6540 data
REM    440 parameters refined using      1 restraints
END
;
