# Supplementary material for: 6-Chloro-3-[(di­methyl­amino)­methyl­idene]thio­chroman-4-one
Source: Acta Crystallogr Sect E Struct Rep Online. 2013 Sep 7;69(Pt 10):o1521. doi: 10.1107/S1600536813024550 (PMC3790392; doi:10.1107/S1600536813024550)
Supplement: Supplementary file 2 [file e-69-o1521-Isup2.hkl]

#
# h,k,l, Fc-squared, Fo-squared, sigma(Fo-squared) and status flag
#
data_I
_shelx_title ' chem_ashraf_ctcd_0m in P 21'
_shelx_refln_list_code          4
_shelx_F_calc_maximum      349.42
_exptl_crystal_F_000       792.00
_reflns_d_resolution_high  0.8092
 
loop_
 _symmetry_equiv_pos_as_xyz
 'x, y, z'
 '-x, y+1/2, -z'
 
_cell_length_a    11.0031
_cell_length_b    12.5937
_cell_length_c    13.0787
_cell_angle_alpha  90.000
_cell_angle_beta  100.255
_cell_angle_gamma  90.000
 
_shelx_F_squared_multiplier     1.000
 
loop_
 _refln_index_h
 _refln_index_k
 _refln_index_l
 _refln_F_squared_calc
 _refln_F_squared_meas
 _refln_F_squared_sigma
 _refln_observed_status
   1 -12   0      152.18      165.05     13.66 o
   5 -12   0       12.87       14.80      3.41 o
   1 -11   0       46.01       40.98      6.83 o
   5 -11   0      148.07      128.63      9.11 o
   6 -11   0       26.81       28.46      5.69 o
   0 -10   0       86.15       80.82      9.11 o
   1 -10   0      387.13      426.85     18.21 o
   2 -10   0      239.95      216.27     12.52 o
   3 -10   0      319.90      300.51     14.80 o
   4 -10   0      234.55      228.79     10.24 o
   5 -10   0       83.99       77.40      7.97 o
   6 -10   0      417.32      440.51     20.49 o
   7 -10   0        3.84        2.28      3.41 o
   1  -9   0      153.49      152.53     10.24 o
   2  -9   0       14.89       11.38      3.41 o
   3  -9   0      244.69      226.67      5.73 o
   4  -9   0       57.32       54.26      7.97 o
   5  -9   0       33.12       29.04      4.02 o
   6  -9   0       97.17       85.37      9.11 o
   7  -9   0        1.71       -0.57      2.41 o
   8  -9   0        2.97        2.11      5.12 o
   0  -8   0      486.17      488.32     18.21 o
   1  -8   0      105.36      102.71      6.00 o
   2  -8   0     1747.20     1745.70     34.03 o
   3  -8   0      328.48      328.86      7.80 o
   4  -8   0      382.57      357.05     10.46 o
   5  -8   0      888.26      875.91     27.23 o
   6  -8   0       56.01       57.76      4.79 o
   7  -8   0      245.43      227.21      8.86 o
   8  -8   0       12.46        9.11      4.02 o
   9  -8   0       10.54       17.07      4.83 o
   1  -7   0      178.23      183.23      6.03 o
   2  -7   0      355.88      351.01      6.28 o
   3  -7   0      222.34      220.14      5.12 o
   4  -7   0      240.85      247.64      9.53 o
   5  -7   0      569.72      546.63     12.38 o
   6  -7   0       30.57       29.30      3.47 o
   7  -7   0      180.55      165.90     10.80 o
   8  -7   0      114.35      104.95      7.03 o
   9  -7   0        8.61        4.90      3.02 o
  10  -7   0       36.26       40.98     10.24 o
   0  -6   0     2304.23     2382.41     66.02 o
   1  -6   0     4564.81     4647.83     65.94 o
   2  -6   0      955.86     1104.99     15.47 o
   3  -6   0      301.21      349.49      5.97 o
   4  -6   0      265.20      276.33      6.22 o
   5  -6   0      166.34      178.74      6.51 o
   6  -6   0      132.67      140.28      5.84 o
   7  -6   0      366.96      368.68     13.12 o
   8  -6   0      177.06      197.85      8.90 o
   9  -6   0      186.15      184.79     13.24 o
  10  -6   0       14.03       16.77      3.83 o
  11  -6   0       12.56        4.55      5.69 o
   1  -5   0      168.36      169.44      3.34 o
   2  -5   0       78.60       76.80      2.20 o
   3  -5   0       99.38       80.63      2.41 o
   4  -5   0      255.22      238.97      5.65 o
   5  -5   0       76.18       76.54      3.92 o
   6  -5   0        5.03        6.45      1.97 o
   7  -5   0       15.49       21.37      3.29 o
   8  -5   0       27.75       30.93      4.13 o
   9  -5   0       52.08       57.98      5.36 o
  10  -5   0        7.37        9.43      3.31 o
  11  -5   0       13.30       15.08      4.13 o
  12  -5   0       13.63        7.97      5.69 o
   0  -4   0    12805.24    12636.01    309.61 o
   1  -4   0     1434.35     1448.79     18.44 o
   2  -4   0        8.00        3.07      0.82 o
   3  -4   0      222.12      229.38      5.67 o
   4  -4   0      267.40      273.34      6.22 o
   5  -4   0       25.70       30.72      3.45 o
   6  -4   0      403.13      424.84     12.67 o
   7  -4   0        1.17        0.00      1.66 o
   8  -4   0      459.07      446.55     12.39 o
   9  -4   0       73.25       87.43      6.86 o
  10  -4   0      147.67      153.90      8.83 o
  11  -4   0       82.25       81.19      7.93 o
  12  -4   0        5.04       -3.41      4.55 o
   1  -3   0        7.53        7.03      1.39 o
   2  -3   0      206.76      196.91      5.09 o
   3  -3   0      610.06      615.79     11.22 o
   4  -3   0      137.96      142.81      8.73 o
   5  -3   0      153.31      168.68      5.91 o
   6  -3   0      646.23      621.94     13.74 o
   7  -3   0       44.75       51.67      4.51 o
   8  -3   0        4.24        1.55      2.13 o
   9  -3   0      250.95      252.32     13.50 o
  10  -3   0        2.05        5.97      3.15 o
  11  -3   0        2.09       -1.14      4.55 o
  12  -3   0       20.37        4.55      5.69 o
  13  -3   0       11.60        4.55      5.69 o
   1  -2   0    10044.73     9668.59    137.76 o
   2  -2   0    14256.32    14185.31    245.49 o
   3  -2   0    19603.56    19047.69    250.78 o
   4  -2   0     3905.86     3906.07     56.20 o
   5  -2   0     2687.32     2860.14     37.83 o
   6  -2   0    10859.22    10605.80    129.40 o
   7  -2   0      589.77      556.40     20.88 o
   8  -2   0       73.77       67.43      6.29 o
   9  -2   0      659.63      552.00    101.31 o
  10  -2   0       14.79        3.98      6.83 o
  11  -2   0       11.99        3.41      4.55 o
  12  -2   0        5.17       12.52      5.69 o
  13  -2   0        2.90        4.55      5.69 o
   1  -1   0       73.31       64.72      5.12 o
   2  -1   0      159.91      156.53      4.83 o
   3  -1   0     5831.20     5673.29    214.34 o
   4  -1   0      427.34      431.66     10.67 o
   5  -1   0       86.53       88.87      4.63 o
   6  -1   0     2920.68     2930.10    105.29 o
   7  -1   0      123.81      120.93      9.06 o
   8  -1   0       95.22       87.35      6.18 o
   9  -1   0      700.11      670.75     16.70 o
  10  -1   0      104.37      121.80     11.38 o
  11  -1   0       59.36       53.50      9.11 o
  12  -1   0      120.84      101.31     11.38 o
  13  -1   0       15.11       22.77      7.97 o
   1   0   0      365.00      328.96     10.24 o
   2   0   0     1070.60     1071.85     20.93 o
   3   0   0   122092.18   107356.60   3396.33 o
   4   0   0      344.41      346.68     18.21 o
   5   0   0       31.41       35.09      3.02 o
   6   0   0     2298.72     2264.15     36.33 o
   7   0   0      164.67      186.31      8.23 o
   8   0   0      563.03      599.76     14.88 o
   9   0   0      172.98      162.77     11.38 o
  10   0   0       83.18      102.44     11.38 o
  11   0   0      111.98       76.26     10.24 o
  12   0   0       34.64       27.32      7.97 o
  13   0   0        6.12        6.83      6.83 o
   1   1   0       72.47       64.90      2.41 o
   2   1   0      159.29      162.78      4.02 o
   3   1   0     5815.32     5801.30     75.66 o
   4   1   0      427.31      423.73     10.00 o
   5   1   0       87.26       82.34      3.27 o
   6   1   0     2919.74     2918.21     45.34 o
   7   1   0      120.14      138.90      6.35 o
   8   1   0       95.49       85.37      9.11 o
   9   1   0      701.24      702.32     26.18 o
  10   1   0      103.59      107.00     11.38 o
  11   1   0       60.16       58.05      9.11 o
  12   1   0      120.98       83.09     11.38 o
  13   1   0       14.93       13.66      6.83 o
   1   2   0     9918.96     9726.49    103.42 o
   2   2   0    14472.22    13999.21    144.91 o
   3   2   0    19733.90    18316.35    212.12 o
   4   2   0     3830.56     3939.76     41.62 o
   5   2   0     2729.60     2850.28     31.69 o
   6   2   0    10884.03    10623.50    109.66 o
   7   2   0      590.42      581.63     10.97 o
   8   2   0       72.09       64.88      7.97 o
   9   2   0      664.54      602.15     23.90 o
  10   2   0       14.36       11.38      5.69 o
  11   2   0       12.18        5.69      4.55 o
  12   2   0        5.62        0.00      4.55 o
  13   2   0        2.94       -2.28      4.55 o
   1   3   0        7.53        9.03      1.62 o
   2   3   0      209.19      200.67      3.22 o
   3   3   0      619.20      619.19      8.60 o
   4   3   0      139.58      139.17      3.40 o
   5   3   0      157.38      160.83      4.05 o
   6   3   0      649.91      631.24     10.19 o
   7   3   0       41.66       44.39      4.83 o
   8   3   0        3.30        7.97      3.22 o
   9   3   0      253.27      240.18     14.80 o
  10   3   0        1.53        0.00      4.55 o
  11   3   0        2.03        2.28      4.55 o
  12   3   0       20.63        9.11      5.69 o
  13   3   0       11.32       12.52      6.83 o
   0   4   0    12850.26    12900.16    194.38 o
   1   4   0     1441.52     1435.35     17.78 o
   2   4   0        5.33        7.44      0.72 o
   3   4   0      235.75      219.59      3.79 o
   4   4   0      273.32      272.74      5.43 o
   5   4   0       30.68       28.96      2.20 o
   6   4   0      389.38      466.76     12.88 o
   7   4   0        0.61        0.68      2.28 o
   8   4   0      476.05      429.76     13.68 o
   9   4   0       75.23       90.56      7.61 o
  10   4   0      146.94      159.36     12.52 o
  11   4   0       83.02       81.96     11.38 o
  12   4   0        5.18        1.14      4.55 o
   1   5   0      167.93      163.17      3.99 o
   2   5   0       74.10       81.22      2.96 o
   3   5   0       96.06       79.45      2.26 o
   4   5   0      260.42      241.36      4.43 o
   5   5   0       76.02       68.45      2.80 o
   6   5   0        6.34        5.53      2.73 o
   7   5   0       17.22       15.28      3.56 o
   8   5   0       28.31       19.42      4.02 o
   9   5   0       52.10       54.85      6.44 o
  10   5   0        7.51       11.38      4.02 o
  11   5   0       13.81       19.35      6.83 o
  12   5   0       13.64       22.77      7.97 o
   0   6   0     2217.56     2375.00     40.64 o
   1   6   0     4570.19     4670.09     52.93 o
   2   6   0      937.94     1124.78     16.59 o
   3   6   0      289.94      347.40      7.03 o
   4   6   0      270.85      273.89      6.35 o
   5   6   0      164.80      193.93      8.42 o
   6   6   0      132.27      153.68      8.05 o
   7   6   0      362.76      384.99     15.37 o
   8   6   0      175.00      200.04     10.04 o
   9   6   0      181.82      195.09     10.04 o
  10   6   0       13.58       15.52      4.55 o
  11   6   0       13.00       11.38      6.83 o
  12   6   0       32.89       23.90      7.97 o
   1   7   0      178.61      183.96      4.96 o
   2   7   0      346.79      357.52      7.37 o
   3   7   0      219.60      220.87      7.39 o
   4   7   0      236.70      250.56      7.36 o
   5   7   0      561.65      588.54     16.10 o
   6   7   0       30.13       27.99      4.83 o
   7   7   0      179.42      173.85     17.64 o
   8   7   0      113.31      103.01     14.80 o
   9   7   0        9.04        6.32      3.56 o
  10   7   0       36.33       37.40      6.00 o
  11   7   0        6.52        8.80      4.37 o
   0   8   0      497.62      499.91     13.26 o
   1   8   0      110.22      106.51      4.20 o
   2   8   0     1751.50     1753.07     23.45 o
   3   8   0      324.81      325.85      7.31 o
   4   8   0      379.67      370.19     12.46 o
   5   8   0      906.78      859.40     22.20 o
   6   8   0       54.23       59.90      6.44 o
   7   8   0      240.03      258.39     11.65 o
   8   8   0       13.26        3.92      3.56 o
   9   8   0       10.98       18.04      5.19 o
  10   8   0        1.05        2.05      6.83 o
  11   8   0        1.80       -1.71      4.02 o
   1   9   0      152.61      161.12      5.38 o
   2   9   0       15.05       13.34      3.05 o
   3   9   0      239.82      232.95      9.53 o
   4   9   0       56.69       55.49      6.44 o
   5   9   0       32.89       33.74      7.97 o
   6   9   0       97.18       97.49      8.05 o
   7   9   0        1.83        1.26      3.56 o
   8   9   0        3.32        5.12      4.02 o
   9   9   0       34.59       46.33     10.81 o
  10   9   0        2.29        0.57      4.02 o
   0  10   0       74.60       76.05      6.29 o
   1  10   0      389.95      400.66      9.08 o
   2  10   0      233.96      226.23      7.23 o
   3  10   0      315.21      319.41     16.20 o
   4  10   0      231.18      229.86     10.84 o
   5  10   0       83.38       91.53      9.68 o
   6  10   0      416.88      476.98     16.90 o
   7  10   0        3.89        2.78      3.56 o
   8  10   0       25.35       20.49      5.63 o
   9  10   0       14.36       14.80      4.83 o
  10  10   0       16.82       24.36      6.00 o
   1  11   0       45.95       38.34      3.67 o
   2  11   0      160.52      153.71      8.33 o
   3  11   0      157.33      160.48     13.66 o
   4  11   0      100.16       97.84     10.24 o
   5  11   0      147.89      135.34     10.04 o
   6  11   0       27.05       40.34      7.97 o
   7  11   0        5.88       -2.28      3.56 o
   8  11   0        3.34        9.11      4.37 o
   9  11   0       14.04        3.87      6.26 o
   0  12   0     1453.16     1385.28     44.39 o
   1  12   0      153.89      169.32     18.18 o
   2  12   0      265.59      245.59     11.65 o
   3  12   0      168.30      178.27     10.67 o
   4  12   0       44.86       44.72      6.44 o
   5  12   0       12.84       16.30      6.83 o
   6  12   0       40.27       28.46      6.00 o
   7  12   0       10.35       12.52      4.83 o
   8  12   0       31.66       44.53      7.61 o
   1  13   0       16.81       15.37      4.83 o
   2  13   0       40.77       35.29      9.11 o
   3  13   0       21.98       29.69      6.00 o
   4  13   0       82.33      104.83      9.66 o
   5  13   0        1.71        2.48      4.37 o
   6  13   0       25.62       36.20     10.81 o
   7  13   0        7.47       12.78      5.19 o
   0  14   0       13.75       25.04      7.97 o
   1  14   0       61.06       70.57     11.38 o
   2  14   0       55.76       62.61     11.38 o
   3  14   0       80.94       70.57     12.52 o
   4  14   0       14.36       22.77      9.11 o
   5  14   0       68.99       71.73      8.85 o
   1  15   0        2.53        5.69      6.83 o
   2  15   0       67.68       77.40     12.52 o
   3  15   0        0.38        7.97      7.97 o
   1 -13   1       48.17       44.39      9.11 o
  -1 -12   1        3.47       -1.14      4.55 o
   0 -12   1       40.57       40.98      7.97 o
   1 -12   1       49.03       51.22      9.11 o
   5 -12   1       12.90       12.52      3.41 o
  -6 -11   1       49.35       50.08      6.83 o
  -5 -11   1      140.92      137.73      7.97 o
  -3 -11   1       49.14       50.08      7.97 o
  -2 -11   1      152.97      152.53     12.52 o
  -1 -11   1      177.28      179.85     12.52 o
   0 -11   1       73.95       79.68     10.24 o
   4 -11   1      154.59      151.39      7.97 o
   5 -11   1        4.98        1.14      3.41 o
   6 -11   1       13.29        6.83      4.55 o
  -7 -10   1       24.27       13.66      5.69 o
  -6 -10   1        0.96       -1.14      3.41 o
  -5 -10   1        3.23        0.57      5.12 o
  -4 -10   1      480.37      448.47     12.30 o
  -3 -10   1       47.61       40.98      6.83 o
  -2 -10   1      215.79      236.76     13.66 o
  -1 -10   1       75.13       72.85      9.11 o
   0 -10   1       29.30       43.06      4.83 o
   3 -10   1      163.37      142.32      4.83 o
   4 -10   1      488.22      442.79     17.07 o
   5 -10   1       76.43       71.71      7.97 o
   6 -10   1       11.24       16.51      4.02 o
   7 -10   1       99.18       90.63      8.05 o
  -8  -9   1        2.76        2.28      3.41 o
  -7  -9   1      304.45      302.25     18.78 o
  -6  -9   1       46.14       35.62      4.83 o
  -5  -9   1      160.90      157.28      7.61 o
  -4  -9   1      430.12      412.49     13.09 o
  -3  -9   1       96.87       98.15      4.07 o
  -2  -9   1      375.51      410.92     17.07 o
  -1  -9   1      298.38      311.89     14.80 o
   0  -9   1      217.17      223.11      8.85 o
   1  -9   1      569.76      581.49     15.56 o
   2  -9   1      757.25      756.73     16.04 o
   3  -9   1       97.35       88.30      4.37 o
   4  -9   1      183.59      183.26     10.24 o
   5  -9   1       18.26       14.36      3.22 o
   6  -9   1       18.40       13.83      3.22 o
   7  -9   1       18.99       15.37      4.02 o
   8  -9   1       20.05       29.77      5.63 o
  -9  -8   1       75.50       80.58      6.35 o
  -8  -8   1       29.79       31.01      4.35 o
  -7  -8   1       10.77       10.24      2.63 o
  -6  -8   1      119.38      116.51      7.24 o
  -5  -8   1       45.28       40.09      4.37 o
  -4  -8   1      236.64      215.16      6.57 o
  -3  -8   1      321.71      348.75      6.86 o
  -2  -8   1       42.96       45.03      4.83 o
  -1  -8   1      271.71      219.78      8.74 o
   0  -8   1       33.03       27.36      5.11 o
   1  -8   1       37.17       35.84      3.98 o
   2  -8   1      254.89      262.63      5.37 o
   3  -8   1      231.41      228.12      5.25 o
   4  -8   1      244.45      229.32      6.77 o
   5  -8   1      273.11      268.19     22.77 o
   6  -8   1        9.63        5.37      2.73 o
   7  -8   1      105.02      115.76      8.85 o
   8  -8   1       14.05        7.40      4.02 o
 -11  -7   1       35.56       46.67      9.11 o
 -10  -7   1        1.99        7.81      3.31 o
  -9  -7   1       59.08       68.44     10.23 o
  -8  -7   1        2.93        1.14      2.63 o
  -7  -7   1       31.72       30.58      3.83 o
  -6  -7   1       31.66       28.58      3.29 o
  -5  -7   1      604.58      596.86     16.04 o
  -4  -7   1       34.34       27.98      2.84 o
  -3  -7   1      340.60      336.17      6.76 o
  -2  -7   1       35.43       46.35      2.02 o
  -1  -7   1      219.40      223.18      8.54 o
   0  -7   1       62.55       81.05      6.00 o
   1  -7   1      104.30       74.15      3.15 o
   2  -7   1      205.74      223.95      5.84 o
   3  -7   1       68.78       65.64      3.61 o
   4  -7   1      315.19      291.59      9.56 o
   5  -7   1       55.16       53.01      3.94 o
   6  -7   1      153.19      151.81      6.03 o
   7  -7   1       42.20       43.29      4.35 o
   8  -7   1       26.58       22.82      4.83 o
   9  -7   1       65.09       73.83     12.52 o
 -12  -6   1       18.29       10.24      6.83 o
 -11  -6   1        4.07        5.12      4.02 o
 -10  -6   1       37.08       19.94      4.13 o
  -9  -6   1       42.40       41.81      6.78 o
  -8  -6   1       25.76       22.33      3.86 o
  -7  -6   1       81.19       86.28      5.84 o
  -6  -6   1       17.61       12.62      2.71 o
  -5  -6   1      163.28      166.97      6.62 o
  -4  -6   1      303.74      296.72      8.50 o
  -3  -6   1     1463.90     1469.17     20.19 o
  -2  -6   1     1704.44     1836.42     24.14 o
  -1  -6   1     1106.23     1324.42     21.15 o
   0  -6   1      472.95      540.23     12.21 o
   1  -6   1     1777.35     2011.02     26.36 o
   2  -6   1      769.91      911.75     13.07 o
   3  -6   1      513.03      445.09      7.91 o
   4  -6   1      577.30      598.12     12.22 o
   5  -6   1      142.46      151.21      6.81 o
   6  -6   1       51.20       52.95      4.00 o
   7  -6   1      179.23      188.31      9.54 o
   8  -6   1       19.04       19.58      3.47 o
   9  -6   1       19.50       16.65      3.68 o
  10  -6   1        4.70        5.69      4.02 o
 -12  -5   1        3.81        4.55      5.69 o
 -11  -5   1      204.25      202.78     10.11 o
 -10  -5   1       60.37       72.11     10.56 o
  -9  -5   1       86.33       90.47      6.86 o
  -8  -5   1      138.24      113.63      6.99 o
  -7  -5   1      110.77      116.63      6.09 o
  -6  -5   1       15.25        7.76      2.13 o
  -5  -5   1      364.86      358.17      8.04 o
  -4  -5   1       15.41       13.61      1.71 o
  -3  -5   1      923.57      914.34     15.75 o
  -2  -5   1      104.16      100.70      3.70 o
  -1  -5   1       30.39       33.46      2.85 o
   0  -5   1       66.31       70.14      3.05 o
   1  -5   1       80.90       89.20      2.25 o
   2  -5   1      325.34      356.98      5.85 o
   3  -5   1      559.86      533.68      7.96 o
   4  -5   1     1313.09     1284.97     21.43 o
   5  -5   1        3.75       11.04      6.26 o
   6  -5   1        1.49        1.14      1.89 o
   7  -5   1      261.21      245.14      8.38 o
   8  -5   1      140.31      148.51      7.03 o
   9  -5   1        1.15        0.76      2.63 o
  10  -5   1        3.40        4.65      3.15 o
  11  -5   1       60.84       52.81      6.03 o
 -13  -4   1        7.20        5.69      5.69 o
 -12  -4   1       58.34       62.61     10.24 o
 -11  -4   1       12.97       11.90      4.37 o
 -10  -4   1        1.08        5.69      3.15 o
  -9  -4   1      565.60      541.11     17.27 o
  -8  -4   1      352.33      360.31     11.22 o
  -7  -4   1       68.52       63.63      4.69 o
  -6  -4   1      843.81      802.63     16.67 o
  -5  -4   1     1556.35     1539.95     23.01 o
  -4  -4   1      722.92      755.07     12.58 o
  -3  -4   1     1787.88     1805.97     23.91 o
  -2  -4   1     1110.91     1230.77     15.14 o
  -1  -4   1     4064.28     3982.33     43.15 o
   0  -4   1     1690.91     1662.11     45.53 o
   1  -4   1     1531.03     1665.11     25.34 o
   2  -4   1     3661.80     3652.37     46.33 o
   3  -4   1       71.32       66.40      3.02 o
   4  -4   1     1601.19     1710.12     26.79 o
   5  -4   1       12.41       12.33      2.13 o
   6  -4   1       60.91       57.10      4.83 o
   7  -4   1       81.24       82.37      6.53 o
   8  -4   1       41.26       32.07      3.83 o
   9  -4   1      123.14      110.63      7.17 o
  10  -4   1       18.61       30.18      8.72 o
  11  -4   1       31.29       34.94      5.68 o
  12  -4   1        9.45        5.69      5.69 o
 -13  -3   1       13.05       23.90      7.97 o
 -12  -3   1       38.79       31.87      7.97 o
 -11  -3   1       12.64       14.80      5.69 o
 -10  -3   1       30.11       24.16      3.94 o
  -9  -3   1      369.32      344.92     11.55 o
  -8  -3   1       80.59       71.40      5.51 o
  -7  -3   1      630.44      665.93     15.08 o
  -6  -3   1      675.55      689.95     14.57 o
  -5  -3   1      750.42      665.55     12.14 o
  -4  -3   1     1584.47     1545.79     22.07 o
  -3  -3   1     1496.73     1433.26     18.14 o
  -2  -3   1      958.90     1002.40     13.84 o
  -1  -3   1     1371.11     1439.41     16.45 o
   0  -3   1     1083.49     1104.12     17.25 o
   1  -3   1     5037.66     5120.19     73.16 o
   2  -3   1     5088.96     4963.82     61.70 o
   3  -3   1      534.53      527.63     10.05 o
   4  -3   1     1738.49     1896.64     30.79 o
   5  -3   1      933.21      897.57     16.75 o
   6  -3   1      208.22      193.38      8.20 o
   7  -3   1      521.91      558.51     35.29 o
   8  -3   1      382.72      369.07     11.03 o
   9  -3   1      282.02      310.11     10.87 o
  10  -3   1      150.56      134.51      8.14 o
  11  -3   1       22.69        7.97      5.69 o
  12  -3   1       54.55       59.19      9.11 o
 -13  -2   1        1.49       -2.28      4.55 o
 -12  -2   1       23.42       19.35      6.83 o
 -11  -2   1       25.95       37.56      7.97 o
 -10  -2   1      227.43      184.25     34.72 o
  -9  -2   1        7.87        8.43      4.40 o
  -8  -2   1       62.70       58.77      5.68 o
  -7  -2   1     1774.90     1787.21     36.37 o
  -6  -2   1      650.70      640.74     12.27 o
  -5  -2   1      941.25     1011.74     16.10 o
  -4  -2   1     5677.93     5657.36     69.95 o
  -3  -2   1     4593.80     4532.27     54.26 o
  -2  -2   1    13605.11    13587.88    143.48 o
  -1  -2   1     2381.72     2283.06     28.88 o
   0  -2   1      630.50      608.12      9.81 o
   1  -2   1     4964.33     4739.89     68.13 o
   2  -2   1     1356.98     1346.07     26.56 o
   3  -2   1     4959.42     4909.48     67.91 o
   4  -2   1     1336.34     1334.04     25.48 o
   5  -2   1      344.66      350.41      8.53 o
   6  -2   1     1643.46     1593.84     32.27 o
   7  -2   1      221.68      221.00     14.80 o
   8  -2   1      107.59       99.61     21.63 o
   9  -2   1      132.00      146.84     11.38 o
  10  -2   1       27.94       35.29      6.83 o
  11  -2   1        3.28        4.55      4.55 o
  12  -2   1        4.54       -3.41      4.55 o
  13  -2   1       11.88       18.21      6.83 o
 -13  -1   1       21.11        5.69      4.55 o
 -12  -1   1        4.87       12.52      5.69 o
 -11  -1   1        8.09       11.38      5.69 o
 -10  -1   1      110.66      140.01     11.38 o
  -9  -1   1       80.34       85.77      6.65 o
  -8  -1   1      185.95      212.54      9.05 o
  -7  -1   1       80.54       73.80      8.09 o
  -6  -1   1      275.60      309.82     10.67 o
  -5  -1   1     1815.48     2038.65     58.05 o
  -4  -1   1      991.75      952.45     16.41 o
  -3  -1   1    13350.50    13326.22    157.40 o
  -2  -1   1     5460.19     5639.38    106.46 o
  -1  -1   1     2134.23     2254.46     33.07 o
   0  -1   1     1279.34     1310.28     19.49 o
   1  -1   1     2057.86     2171.46     27.29 o
   2  -1   1     8145.89     8356.74    144.88 o
   3  -1   1     9146.23     8896.02    122.35 o
   4  -1   1     1410.52     1373.89     26.52 o
   5  -1   1      370.61      399.54     13.66 o
   6  -1   1     2056.48     2025.94     76.26 o
   7  -1   1      118.59      118.74      6.88 o
   8  -1   1      517.16      490.29     13.22 o
   9  -1   1      144.87      132.43      9.26 o
  10  -1   1       23.42       18.21      5.69 o
  11  -1   1       14.17        4.55      4.55 o
  12  -1   1        2.98        1.14      4.55 o
  13  -1   1        0.49        1.14      5.69 o
 -13   0   1        0.16        1.14      5.69 o
 -12   0   1        0.05       -1.14      4.55 o
 -11   0   1       14.82       10.24      5.69 o
 -10   0   1       66.67       68.30      9.11 o
  -9   0   1       25.88       23.90      5.69 o
  -8   0   1      173.19      196.64      8.01 o
  -7   0   1       22.56       18.73      3.02 o
  -6   0   1      632.01      693.02     19.09 o
  -5   0   1       58.24       45.44      4.44 o
  -4   0   1     1039.12      999.33     12.97 o
  -3   0   1     4075.68     4126.39     46.13 o
  -2   0   1     6595.45     6640.27     95.51 o
  -1   0   1       70.59       60.33      3.41 o
   0   0   1      340.73      235.62      6.83 o
   1   0   1     3256.67     3299.35     47.09 o
   2   0   1     2483.97     2441.99     45.07 o
   3   0   1      655.60      677.24     14.21 o
   4   0   1       68.55       50.72      5.69 o
   5   0   1      125.58      145.29      7.97 o
   6   0   1       77.16       76.22      5.68 o
   7   0   1      181.67      178.52      8.20 o
   8   0   1        9.32       12.52      3.02 o
   9   0   1       18.21       17.07      5.69 o
  10   0   1      207.99      206.03     13.66 o
  11   0   1        0.25        9.11      5.69 o
  12   0   1       24.21       31.87      7.97 o
  13   0   1       13.88        5.69      5.69 o
 -13   1   1       21.09       18.21      6.83 o
 -12   1   1        5.00        6.83      5.69 o
 -11   1   1        8.66       -1.14      3.41 o
 -10   1   1      111.46      112.69     11.38 o
  -9   1   1       79.95      102.44     10.24 o
  -8   1   1      192.51      193.92      9.26 o
  -7   1   1       79.24       89.64      4.08 o
  -6   1   1      289.58      320.75      7.98 o
  -5   1   1     1817.94     1939.92     25.91 o
  -4   1   1      976.89      967.74     13.92 o
  -3   1   1    13350.99    13179.36    151.61 o
  -2   1   1     5371.55     5837.31     62.27 o
  -1   1   1     2133.80     2244.06     40.24 o
   0   1   1     1294.73     1299.05     19.49 o
   1   1   1     2066.06     2131.86     34.31 o
   2   1   1     8087.73     8192.35     77.10 o
   3   1   1     9121.96     9044.16    158.79 o
   4   1   1     1406.30     1401.10     27.05 o
   5   1   1      385.54      374.65     13.66 o
   6   1   1     2061.03     2185.18     41.28 o
   7   1   1      116.52      128.26     16.51 o
   8   1   1      528.05      451.90     19.35 o
   9   1   1      145.91      141.15     11.38 o
  10   1   1       25.09       23.90      6.83 o
  11   1   1       14.77        6.83      5.69 o
  12   1   1        2.86       13.66      6.83 o
  13   1   1        0.58        9.11      5.69 o
 -13   2   1        1.51       -4.55      4.55 o
 -12   2   1       23.07       35.29      7.97 o
 -11   2   1       25.62       25.04      6.83 o
 -10   2   1      222.79      239.04     14.80 o
  -9   2   1        7.06       15.94      5.69 o
  -8   2   1       62.11       70.12      5.63 o
  -7   2   1     1756.29     1784.65     32.74 o
  -6   2   1      644.53      629.93     11.41 o
  -5   2   1      959.85     1004.12     15.61 o
  -4   2   1     5685.16     5665.95     67.37 o
  -3   2   1     4617.72     4479.18     53.63 o
  -2   2   1    13649.73    13262.81    181.71 o
  -1   2   1     2360.95     2268.17     32.31 o
   0   2   1      643.69      589.06      8.36 o
   1   2   1     4890.78     4758.76     62.04 o
   2   2   1     1359.39     1334.84     16.66 o
   3   2   1     5041.70     4844.26     55.55 o
   4   2   1     1309.10     1331.85     20.54 o
   5   2   1      344.83      339.80      6.98 o
   6   2   1     1640.33     1631.01     25.87 o
   7   2   1      214.85      224.62      8.42 o
   8   2   1      108.49       95.62     10.24 o
   9   2   1      129.64      144.56     13.66 o
  10   2   1       25.93       23.90      6.83 o
  11   2   1        3.45        3.41      5.69 o
  12   2   1        4.45        5.69      5.69 o
  13   2   1       11.72        2.28      5.69 o
 -13   3   1       12.89        9.11      5.69 o
 -12   3   1       39.85       21.63      6.83 o
 -11   3   1       12.86        7.97      5.69 o
 -10   3   1       30.35       21.63      5.69 o
  -9   3   1      372.59      370.29     12.46 o
  -8   3   1       75.25       65.86      7.97 o
  -7   3   1      625.46      644.87     16.10 o
  -6   3   1      694.83      636.66      9.94 o
  -5   3   1      743.58      671.22     11.68 o
  -4   3   1     1548.24     1582.49     21.48 o
  -3   3   1     1447.84     1514.46     17.70 o
  -2   3   1      958.01      984.94     11.79 o
  -1   3   1     1377.42     1438.63     28.46 o
   0   3   1     1085.31     1109.05     12.87 o
   1   3   1     5017.43     5054.46     57.38 o
   2   3   1     5043.33     4946.26     56.49 o
   3   3   1      517.98      525.33      8.42 o
   4   3   1     1719.07     1848.51     23.56 o
   5   3   1      923.48      892.55     13.44 o
   6   3   1      209.78      197.81      8.54 o
   7   3   1      524.00      538.78     23.90 o
   8   3   1      379.00      369.94     18.21 o
   9   3   1      278.27      275.46     15.94 o
  10   3   1      151.59      155.94     12.52 o
  11   3   1       22.65       11.38      5.69 o
  12   3   1       54.07       50.08     10.24 o
 -13   4   1        7.12        6.83      5.69 o
 -12   4   1       58.86       55.78     10.24 o
 -11   4   1       13.61       10.24      5.69 o
 -10   4   1        1.19        1.14      3.22 o
  -9   4   1      572.87      546.69     37.56 o
  -8   4   1      355.39      350.62     12.07 o
  -7   4   1       72.57       84.29      6.44 o
  -6   4   1      841.64      833.72     18.90 o
  -5   4   1     1542.21     1592.81     20.01 o
  -4   4   1      746.43      752.49     14.12 o
  -3   4   1     1792.53     1761.27     21.11 o
  -2   4   1     1096.52     1241.48     13.31 o
  -1   4   1     4068.57     3923.10     40.39 o
   0   4   1     1696.07     1643.52     18.56 o
   1   4   1     1534.19     1609.61     20.31 o
   2   4   1     3650.52     3594.85     44.41 o
   3   4   1       72.39       65.03      2.76 o
   4   4   1     1618.80     1691.25     22.31 o
   5   4   1       11.22       13.56      1.93 o
   6   4   1       61.88       55.91      3.83 o
   7   4   1       81.25       89.74     13.09 o
   8   4   1       39.53       43.25      7.97 o
   9   4   1      124.21      116.10     12.52 o
  10   4   1       19.08       19.35      6.83 o
  11   4   1       31.48       13.66      5.69 o
  12   4   1        9.32        4.55      5.69 o
 -12   5   1        3.76        5.69      5.69 o
 -11   5   1      203.76      187.88     10.46 o
 -10   5   1       58.39       73.46      7.24 o
  -9   5   1       83.79       76.26      7.24 o
  -8   5   1      136.04      122.31      8.42 o
  -7   5   1      109.14      121.36      8.05 o
  -6   5   1       14.88        6.67      5.12 o
  -5   5   1      365.33      346.78      8.49 o
  -4   5   1       15.55       16.66      1.53 o
  -3   5   1      910.39      911.15     10.05 o
  -2   5   1      100.12       98.27      3.45 o
  -1   5   1       30.01       31.96      1.93 o
   0   5   1       70.38       67.90      2.66 o
   1   5   1       77.72       88.83      4.75 o
   2   5   1      318.86      350.61      6.45 o
   3   5   1      555.56      521.61      9.21 o
   4   5   1     1315.93     1266.47     16.47 o
   5   5   1        5.29        9.53      1.98 o
   6   5   1        1.09        2.28      2.41 o
   7   5   1      262.36      232.04      9.68 o
   8   5   1      135.45      137.62      9.68 o
   9   5   1        0.99        2.28      4.55 o
  10   5   1        3.58        0.00      4.55 o
  11   5   1       60.28       44.39     10.24 o
  12   5   1       37.32       34.15      9.11 o
 -12   6   1       18.72        9.11      6.83 o
 -11   6   1        4.15        1.01      3.56 o
 -10   6   1       37.98       27.22      5.19 o
  -9   6   1       41.68       42.69      5.63 o
  -8   6   1       25.17       17.11      4.02 o
  -7   6   1       90.07       87.36     14.23 o
  -6   6   1       16.55        7.97      3.41 o
  -5   6   1      167.90      160.75      5.84 o
  -4   6   1      329.22      278.09      5.59 o
  -3   6   1     1471.67     1466.53     17.63 o
  -2   6   1     1729.15     1824.27     21.09 o
  -1   6   1     1135.34     1303.69     19.00 o
   0   6   1      467.13      521.09      8.78 o
   1   6   1     1789.87     1972.44     24.74 o
   2   6   1      782.62      893.53     13.21 o
   3   6   1      523.31      443.38      9.81 o
   4   6   1      588.87      591.89     12.00 o
   5   6   1      146.76      143.84      5.36 o
   6   6   1       51.30       48.38      5.63 o
   7   6   1      183.93      181.81      9.23 o
   8   6   1       19.15        9.36      3.56 o
   9   6   1       19.83       21.15      4.83 o
  10   6   1        5.05        0.00      4.55 o
  11   6   1       12.85       27.32      7.97 o
  12   6   1        0.06        5.69      5.69 o
 -12   7   1        8.20        2.85      4.02 o
 -11   7   1       35.80       43.73      6.44 o
 -10   7   1        1.53        0.00      4.55 o
  -9   7   1       59.92       57.31      9.11 o
  -8   7   1        3.44       -0.57      6.26 o
  -7   7   1       30.82       29.32      9.68 o
  -6   7   1       29.97       39.84      7.97 o
  -5   7   1      604.21      606.76     16.49 o
  -4   7   1       37.12       29.18      2.51 o
  -3   7   1      330.76      336.73      7.87 o
  -2   7   1       39.92       44.52      2.96 o
  -1   7   1      218.72      223.59      5.49 o
   0   7   1       61.60       66.30      3.24 o
   1   7   1      103.83       74.60      3.96 o
   2   7   1      207.60      215.87      5.64 o
   3   7   1       59.31       75.14      3.61 o
   4   7   1      310.54      317.35      8.69 o
   5   7   1       51.63       56.40      5.63 o
   6   7   1      160.39      157.80     15.94 o
   7   7   1       42.30       50.12     19.35 o
   8   7   1       28.21       36.57      5.63 o
   9   7   1       67.35       73.01      8.05 o
  10   7   1        9.26       -2.28      4.55 o
  11   7   1       12.65        2.28      6.83 o
 -11   8   1        6.28       10.77      7.97 o
 -10   8   1        9.77        2.90      4.37 o
  -9   8   1       74.75       78.12     19.92 o
  -8   8   1       29.66       35.82     11.38 o
  -7   8   1       10.90        7.97      4.02 o
  -6   8   1      118.16      118.14     13.09 o
  -5   8   1       45.36       48.04      9.11 o
  -4   8   1      223.61      241.22      7.60 o
  -3   8   1      335.74      339.84      7.47 o
  -2   8   1       37.47       47.34      3.04 o
  -1   8   1      259.31      247.02      6.22 o
   0   8   1       34.50       33.60      2.66 o
   1   8   1       31.62       34.22      2.66 o
   2   8   1      269.09      245.48      9.04 o
   3   8   1      232.78      227.74      5.98 o
   4   8   1      237.72      222.01      7.36 o
   5   8   1      275.99      254.15     14.23 o
   6   8   1        8.79        7.97      3.56 o
   7   8   1      103.52      106.84      9.23 o
   8   8   1       13.77       10.24      6.26 o
   9   8   1       45.27       59.81      7.24 o
  10   8   1       17.12       25.86      5.63 o
  11   8   1        6.32       11.38      6.83 o
 -11   9   1        9.64       13.66      7.97 o
 -10   9   1       13.22        3.64      4.55 o
  -9   9   1       18.62       14.10      5.19 o
  -8   9   1        2.85       -1.71      5.12 o
  -7   9   1      302.75      317.30     13.26 o
  -6   9   1       44.84       45.53      6.00 o
  -5   9   1      156.82      155.22     14.23 o
  -4   9   1      434.37      422.13     11.13 o
  -3   9   1       99.39       97.51      5.84 o
  -2   9   1      372.76      367.74      8.31 o
  -1   9   1      297.53      295.14      7.37 o
   0   9   1      214.44      221.72      6.83 o
   1   9   1      570.58      581.78     10.87 o
   2   9   1      764.28      778.57     13.15 o
   3   9   1       93.26       95.99      5.09 o
   4   9   1      186.59      183.97      9.66 o
   5   9   1       18.42       19.82      4.37 o
   6   9   1       17.54       18.63      4.37 o
   7   9   1       19.94       20.99      6.26 o
   8   9   1       20.17       18.86      4.83 o
   9   9   1        2.91        6.73      4.37 o
  10   9   1        0.60        3.31      4.37 o
 -10  10   1       10.74       19.35      5.63 o
  -9  10   1        2.48       -3.56      3.56 o
  -8  10   1        2.46        0.00      4.55 o
  -7  10   1       25.75       21.69      4.83 o
  -6  10   1        0.85       -2.85      2.93 o
  -5  10   1        2.91        4.55      3.22 o
  -4  10   1      483.51      475.90     12.39 o
  -3  10   1       48.59       48.52      4.51 o
  -2  10   1      215.21      258.07      7.21 o
  -1  10   1       75.37       61.56      4.27 o
   0  10   1       29.83       33.71      3.24 o
   1  10   1      132.07      136.52      6.08 o
   2  10   1      182.87      177.54      7.43 o
   3  10   1      165.18      161.79      7.23 o
   4  10   1      491.37      438.21     15.37 o
   5  10   1       75.11       77.22      7.61 o
   6  10   1       11.31       23.15      7.97 o
   7  10   1      100.42       80.82     12.52 o
   8  10   1        5.21       -1.01      3.98 o
   9  10   1        3.26        3.00      4.37 o
  10  10   1        1.66       -0.57      6.26 o
  -9  11   1       10.44       15.94      5.19 o
  -8  11   1        0.33        0.00      4.02 o
  -7  11   1       45.40       39.54      6.44 o
  -6  11   1       50.07       47.02      9.68 o
  -5  11   1      139.95      121.53     10.24 o
  -4  11   1      222.95      212.60      8.26 o
  -3  11   1       49.10       45.07      4.79 o
  -2  11   1      157.28      165.28     11.48 o
  -1  11   1      176.31      187.73      6.53 o
   0  11   1       73.75       68.36      5.45 o
   1  11   1       36.42       27.68      4.13 o
   2  11   1      566.89      593.22     15.60 o
   3  11   1       48.27       48.97      6.44 o
   4  11   1      157.18      144.48     27.32 o
   5  11   1        4.39        1.64      5.69 o
   6  11   1       12.97        7.40      7.40 o
   7  11   1        1.60        1.01      3.56 o
   8  11   1        8.73        7.97      4.83 o
   9  11   1        4.91       -1.01      3.98 o
  -8  12   1       43.12       46.16      7.24 o
  -7  12   1        6.13       19.73     11.38 o
  -6  12   1       10.87        8.35      4.63 o
  -5  12   1       39.98       44.39      9.11 o
  -4  12   1      170.35      187.59     11.48 o
  -3  12   1       22.57       21.12      5.19 o
  -2  12   1      233.55      202.29     10.84 o
  -1  12   1        3.61        2.28      3.02 o
   0  12   1       40.50       40.90      4.79 o
   1  12   1       50.03       45.78      4.79 o
   2  12   1      231.44      214.52     10.84 o
   3  12   1       47.11       54.01      6.81 o
   4  12   1      137.10      166.20     12.07 o
   5  12   1       12.92       15.37      4.83 o
   6  12   1        5.77       -0.57      5.12 o
   7  12   1       15.14       19.35      5.63 o
   8  12   1       11.23       11.71      9.68 o
  -7  13   1       13.16       17.60      5.19 o
  -6  13   1       20.24       22.50      6.00 o
  -5  13   1       23.78       20.94      6.83 o
  -4  13   1      188.75      209.44     19.35 o
  -3  13   1       68.24       75.13     12.52 o
  -2  13   1       35.73       38.70      9.11 o
  -1  13   1        5.18        1.14      4.55 o
   0  13   1       29.03       24.35      3.94 o
   1  13   1       48.16       49.44      6.32 o
   2  13   1       83.29       82.94      8.42 o
   3  13   1       38.98       43.60      6.44 o
   4  13   1       81.47       70.89      9.11 o
   5  13   1       38.80       57.12      8.05 o
   6  13   1       22.67       17.64      5.63 o
   7  13   1       18.19       13.05      5.19 o
  -5  14   1       10.12       15.94      7.97 o
  -4  14   1       25.34       12.52      7.97 o
  -3  14   1       20.01       21.63      7.97 o
  -2  14   1       79.47       94.48     13.66 o
  -1  14   1        5.37       13.66      6.83 o
   0  14   1       29.20       28.41      6.00 o
   1  14   1       21.34       21.63      7.97 o
   2  14   1       40.89       55.78     11.38 o
   3  14   1       10.40       21.13      7.40 o
   4  14   1      125.95      109.16     15.94 o
   5  14   1        5.21       11.38      5.63 o
  -3  15   1       28.12       25.04      9.11 o
  -2  15   1       85.88       84.23     13.66 o
  -1  15   1        6.80       25.04      9.11 o
   1  15   1       96.91       96.75     13.66 o
   2  15   1       31.54       54.64     11.38 o
   3  15   1       62.88       79.68     12.52 o
   1 -14   2       15.14       15.94      7.97 o
   2 -14   2       47.29       68.30     11.38 o
  -1 -13   2       48.88       45.53      9.11 o
   0 -13   2      304.74      339.21     19.35 o
   1 -13   2       59.16       78.54     11.38 o
  -4 -12   2       21.75       30.73      7.97 o
  -3 -12   2      144.38      153.67     14.80 o
  -2 -12   2       63.38       91.06     11.38 o
  -1 -12   2       29.47       29.60      7.97 o
   0 -12   2      158.44      124.07     13.66 o
   1 -12   2       58.50       47.81      9.11 o
   4 -12   2       13.28       17.07      3.41 o
  -6 -11   2      487.56      486.29     15.23 o
  -5 -11   2       95.31      100.53      7.40 o
  -4 -11   2      186.17      190.09     13.66 o
  -3 -11   2       97.14      107.00     11.38 o
  -2 -11   2      400.92      389.29     19.35 o
  -1 -11   2      123.05      118.38     12.52 o
   0 -11   2      333.32      332.38     18.21 o
   3 -11   2       11.94        7.97      2.28 o
   4 -11   2      185.05      194.65     10.24 o
   5 -11   2       76.98       59.19      7.97 o
  -8 -10   2       14.63       14.80      6.83 o
  -7 -10   2       27.00       26.02      5.12 o
  -6 -10   2        9.66       10.93      4.55 o
  -5 -10   2       84.22       86.86      5.68 o
  -4 -10   2       62.44       57.46      3.35 o
  -3 -10   2      564.21      533.85     22.77 o
  -2 -10   2        7.02        2.28      4.55 o
  -1 -10   2      366.25      341.48     18.21 o
   0 -10   2      561.31      478.08     21.63 o
   2 -10   2      480.68      454.18     10.46 o
   3 -10   2      139.00      133.18      7.97 o
   4 -10   2      312.93      302.78     14.80 o
   5 -10   2      151.10      170.81      8.05 o
   6 -10   2       27.51       34.73      4.83 o
 -10  -9   2       12.94       17.07      6.83 o
  -9  -9   2        9.79       17.07      6.83 o
  -8  -9   2       34.64       41.55      5.63 o
  -7  -9   2      120.68      109.43     15.37 o
  -6  -9   2       22.26       31.25     10.81 o
  -5  -9   2      166.77      172.41      7.93 o
  -4  -9   2        9.39       17.16      5.69 o
  -3  -9   2      338.39      348.31     17.07 o
  -2  -9   2      416.32      402.95     18.21 o
  -1  -9   2      982.41     1017.62     33.01 o
   0  -9   2     1598.12     1575.13     30.92 o
   1  -9   2      287.03      261.80     10.24 o
   2  -9   2      153.72      147.98      7.97 o
   3  -9   2        5.91       11.38      3.41 o
   4  -9   2      380.15      361.97     15.94 o
   5  -9   2      146.12      169.60     11.38 o
   6  -9   2      393.70      364.83     13.68 o
   7  -9   2      229.34      234.21     11.65 o
 -11  -8   2       11.37        9.11      6.83 o
 -10  -8   2        3.46       -3.41      4.55 o
  -9  -8   2      134.99      133.38      9.56 o
  -8  -8   2       67.95       72.10      6.81 o
  -7  -8   2       26.58       26.63      4.83 o
  -6  -8   2      186.52      175.95      8.85 o
  -5  -8   2      253.28      232.21      9.66 o
  -4  -8   2       13.44       14.22      2.13 o
  -3  -8   2      242.81      250.38      5.80 o
  -2  -8   2       51.24       46.00      3.98 o
  -1  -8   2       87.65      103.27      4.83 o
   0  -8   2      351.84      335.23      7.45 o
   1  -8   2      153.70      153.22      4.63 o
   2  -8   2       78.83       81.52      3.56 o
   3  -8   2      866.33      882.16     28.46 o
   4  -8   2      233.12      218.55     12.52 o
   5  -8   2      170.61      149.11     11.38 o
   6  -8   2      131.87      151.39     12.52 o
   7  -8   2       21.27       21.39      6.26 o
   8  -8   2       98.13       98.37      9.23 o
 -12  -7   2       13.69       12.52      6.83 o
 -11  -7   2       32.72       27.32      7.97 o
 -10  -7   2       11.11       10.18      3.47 o
  -9  -7   2      210.13      212.42     11.64 o
  -8  -7   2       67.43       73.26      6.81 o
  -7  -7   2      383.98      419.39     13.93 o
  -6  -7   2      734.72      703.40     23.33 o
  -5  -7   2      590.69      620.53     22.20 o
  -4  -7   2       74.59       73.35      6.05 o
  -3  -7   2      385.47      388.87      7.55 o
  -2  -7   2      119.03      111.42      2.72 o
  -1  -7   2      781.05      741.34     14.11 o
   0  -7   2      196.17      186.68      7.97 o
   1  -7   2      780.21      736.05     12.18 o
   2  -7   2      209.77      193.19      4.50 o
   3  -7   2        1.13        0.38      1.31 o
   4  -7   2       79.97       78.99      4.63 o
   5  -7   2      532.41      494.01     21.63 o
   6  -7   2       55.89       67.16      9.11 o
   7  -7   2      235.44      239.04     17.07 o
   8  -7   2       37.74       47.11      6.44 o
   9  -7   2        4.31        5.69      3.56 o
 -12  -6   2        4.11       -3.41      4.55 o
 -11  -6   2       90.30       87.93      9.11 o
 -10  -6   2        9.14       15.90      3.83 o
  -9  -6   2       12.86       18.33      3.68 o
  -8  -6   2       40.59       29.56      4.57 o
  -7  -6   2       15.84       25.73      5.74 o
  -6  -6   2      488.77      493.42     14.42 o
  -5  -6   2      129.25      134.47      7.24 o
  -4  -6   2      154.81      161.50      5.67 o
  -3  -6   2     4296.18     4331.48     50.98 o
  -2  -6   2      476.10      518.34      7.77 o
  -1  -6   2      565.48      654.91     12.63 o
   0  -6   2     4925.46     5413.51     96.97 o
   1  -6   2      157.63      179.56      4.06 o
   2  -6   2     1041.84     1076.65     15.00 o
   3  -6   2      976.40     1070.95     15.16 o
   4  -6   2       33.84       46.32      5.69 o
   5  -6   2      242.73      230.48      8.20 o
   6  -6   2      154.17      145.29      7.36 o
   7  -6   2        0.10       -3.41      3.41 o
   8  -6   2       18.86       19.35      6.83 o
   9  -6   2       24.18       15.37      4.83 o
  10  -6   2        6.27        1.52      3.56 o
 -12  -5   2       70.45       75.13     11.38 o
 -11  -5   2       28.72       23.97      4.82 o
 -10  -5   2        1.77        4.72      2.80 o
  -9  -5   2      156.49      183.01      9.01 o
  -8  -5   2      141.38      129.64      7.36 o
  -7  -5   2      621.46      571.86     14.23 o
  -6  -5   2      405.26      407.04     11.05 o
  -5  -5   2     1818.12     1854.75     37.18 o
  -4  -5   2       54.13       55.16      3.09 o
  -3  -5   2      569.76      562.22      9.65 o
  -2  -5   2      440.05      421.79      6.66 o
  -1  -5   2     2843.19     2932.77     33.02 o
   0  -5   2      254.53      269.77      5.71 o
   1  -5   2     1719.22     1730.28     27.24 o
   2  -5   2       18.67       15.73      1.39 o
   3  -5   2       71.06       72.65      2.32 o
   4  -5   2      260.16      288.30      7.17 o
   5  -5   2      710.00      668.17     16.14 o
   6  -5   2       51.21       50.24      5.69 o
   7  -5   2      176.45      172.54      8.20 o
   8  -5   2       19.66       16.89      3.56 o
   9  -5   2        8.07       14.15      3.31 o
  10  -5   2       16.24        9.11      4.83 o
  11  -5   2        6.50       11.82      5.19 o
 -13  -4   2        1.49        3.41      5.69 o
 -12  -4   2       13.40        0.00      4.55 o
 -11  -4   2       14.79        9.21      4.37 o
 -10  -4   2       18.06       17.88      4.00 o
  -9  -4   2      232.04      231.24     13.46 o
  -8  -4   2        4.64        7.64      2.80 o
  -7  -4   2       57.28       71.47      5.18 o
  -6  -4   2      439.84      467.77     11.88 o
  -5  -4   2      660.96      614.32     11.69 o
  -4  -4   2      755.49      747.07     12.46 o
  -3  -4   2     1097.33     1094.55     16.15 o
  -2  -4   2      786.79      767.77     10.35 o
  -1  -4   2      516.52      489.59      6.99 o
   0  -4   2     4190.04     4115.95     60.23 o
   1  -4   2      733.54      701.70     12.63 o
   2  -4   2      544.96      518.59     12.88 o
   3  -4   2     3785.59     3853.47     48.49 o
   4  -4   2      982.72      985.85     17.07 o
   5  -4   2     1079.40     1071.48     22.42 o
   6  -4   2      468.49      492.83     13.89 o
   7  -4   2       66.58       70.57      5.68 o
   8  -4   2      262.59      290.85     11.37 o
   9  -4   2       11.91       10.68      3.15 o
  10  -4   2        5.85        7.00      3.02 o
  11  -4   2       15.21        9.11      5.69 o
 -13  -3   2        0.54        0.00      4.55 o
 -12  -3   2        2.19       -4.55      4.55 o
 -11  -3   2       10.84        7.40      4.02 o
 -10  -3   2       35.85       27.34      4.30 o
  -9  -3   2      151.25      163.57      8.26 o
  -8  -3   2       55.65       49.63      4.69 o
  -7  -3   2      393.78      418.94     11.39 o
  -6  -3   2      692.83      663.81     14.90 o
  -5  -3   2      479.59      487.31      8.87 o
  -4  -3   2      460.79      491.82      8.51 o
  -3  -3   2     2540.89     2595.25     33.51 o
  -2  -3   2     1774.21     1741.08     22.95 o
  -1  -3   2     7936.08     8018.20     94.88 o
   0  -3   2     4374.41     4491.25     64.84 o
   1  -3   2     2681.66     2623.85     47.08 o
   2  -3   2       40.73       46.27      4.47 o
   3  -3   2      133.26      144.21      3.86 o
   4  -3   2      176.70      188.09      6.74 o
   5  -3   2     1381.63     1371.62     23.27 o
   6  -3   2      434.21      457.71     37.56 o
   7  -3   2      230.20      236.99      9.47 o
   8  -3   2      194.40      194.50      9.47 o
   9  -3   2       27.21       18.92      4.37 o
  10  -3   2       16.31        8.94      3.31 o
  11  -3   2        0.49       -3.41      4.55 o
  12  -3   2        1.06        3.41      5.69 o
 -13  -2   2        2.73        2.28      4.55 o
 -12  -2   2        3.58        2.28      4.55 o
 -11  -2   2        6.82       17.07      5.69 o
 -10  -2   2       14.24       11.84      3.79 o
  -9  -2   2        5.53        0.79      3.30 o
  -8  -2   2       31.61       39.00      4.63 o
  -7  -2   2       21.81       18.07      3.99 o
  -6  -2   2      231.09      210.80     11.67 o
  -5  -2   2      247.59      264.17      7.39 o
  -4  -2   2      215.97      232.01      5.24 o
  -3  -2   2     2982.56     2844.55     36.63 o
  -2  -2   2      502.68      522.40      8.32 o
  -1  -2   2     3566.36     3767.97     45.59 o
   0  -2   2     4286.63     4199.01     70.81 o
   1  -2   2     2335.48     2421.93     44.39 o
   2  -2   2     3034.98     3016.36     38.77 o
   3  -2   2      611.86      599.99     10.65 o
   4  -2   2      413.72      435.86      8.33 o
   5  -2   2       72.52       61.50      5.43 o
   6  -2   2       69.98       82.97      8.82 o
   7  -2   2       33.39       36.42      4.63 o
   8  -2   2       75.40       72.98     22.20 o
   9  -2   2       10.30        4.72      2.85 o
  10  -2   2       37.65       38.70      7.97 o
  11  -2   2        7.59       11.38      5.69 o
  12  -2   2        0.09       -4.55      4.55 o
 -13  -1   2        2.17       -3.41      4.55 o
 -12  -1   2        6.40        6.83      5.69 o
 -11  -1   2        8.37        2.28      4.55 o
 -10  -1   2       63.88       66.02      9.11 o
  -9  -1   2       54.03       65.79      8.53 o
  -8  -1   2      208.86      214.47      8.53 o
  -7  -1   2      532.08      526.08     15.31 o
  -6  -1   2      117.69      103.85      7.97 o
  -5  -1   2      253.52      232.49      6.69 o
  -4  -1   2      113.92      113.01      3.82 o
  -3  -1   2      450.84      400.52      8.05 o
  -2  -1   2     1457.17     1416.56     19.08 o
  -1  -1   2     1769.62     1666.56     31.79 o
   0  -1   2      156.96      185.02      4.41 o
   1  -1   2     1996.31     1908.76     29.35 o
   2  -1   2     2072.16     1952.72     25.84 o
   3  -1   2      190.54      178.40      4.26 o
   4  -1   2      617.57      597.19     11.55 o
   5  -1   2      438.14      419.70     11.18 o
   6  -1   2      400.92      347.40     14.27 o
   7  -1   2       20.26       23.38      3.15 o
   8  -1   2      323.68      326.74     12.21 o
   9  -1   2       15.09       19.35      5.69 o
  10  -1   2        9.79        6.83      5.69 o
  11  -1   2       40.77       39.84      7.97 o
  12  -1   2        8.97       -4.55      5.69 o
 -13   0   2       11.88        7.97      5.69 o
 -12   0   2       10.51        9.11      5.69 o
 -11   0   2        8.46        3.41      4.55 o
 -10   0   2       43.46       33.01      6.83 o
  -9   0   2      105.48       97.89     10.24 o
  -8   0   2      173.11      154.21     12.47 o
  -7   0   2       81.09       86.67      5.26 o
  -6   0   2      314.47      317.42      6.98 o
  -5   0   2     2402.55     2328.11     30.16 o
  -4   0   2     1580.85     1482.38     18.10 o
  -3   0   2       95.71       89.62      2.73 o
  -2   0   2     1709.97     1718.64     33.00 o
  -1   0   2      376.79      372.22     12.52 o
   0   0   2       71.11       83.09      4.55 o
   1   0   2      127.37      115.18      2.66 o
   2   0   2      938.95      876.85     13.05 o
   3   0   2      904.69      868.67     14.50 o
   4   0   2       29.42       28.58      2.92 o
   5   0   2     1792.46     1777.84     28.39 o
   6   0   2      232.67      225.62      7.07 o
   7   0   2        0.58        1.52      1.97 o
   8   0   2      248.42      237.30     10.81 o
   9   0   2       21.71       15.94      5.69 o
  10   0   2        0.00       -3.41      3.41 o
  11   0   2        0.34        4.55      5.69 o
  12   0   2        5.00        2.28      5.69 o
 -13   1   2        2.19       10.24      6.83 o
 -12   1   2        6.53        4.55      4.55 o
 -11   1   2        8.11        6.83      4.55 o
 -10   1   2       64.43       54.64      7.97 o
  -9   1   2       52.52       58.05      7.97 o
  -8   1   2      210.58      207.29      6.87 o
  -7   1   2      529.36      506.42     10.11 o
  -6   1   2      111.94       99.84      4.44 o
  -5   1   2      249.37      265.25      7.24 o
  -4   1   2      107.44      112.35      3.34 o
  -3   1   2      448.72      423.93      8.05 o
  -2   1   2     1437.58     1434.69     21.73 o
  -1   1   2     1798.78     1691.91     24.56 o
   0   1   2      193.27      149.11      3.24 o
   1   1   2     1984.41     1926.90     27.87 o
   2   1   2     2064.07     1929.88     21.76 o
   3   1   2      190.36      173.18      4.00 o
   4   1   2      611.23      602.79      9.55 o
   5   1   2      427.04      436.85      9.74 o
   6   1   2      402.71      378.89     10.23 o
   7   1   2       21.93       22.77      3.79 o
   8   1   2      320.16      349.45     17.07 o
   9   1   2       15.01       26.18      6.83 o
  10   1   2       10.49        0.00      4.55 o
  11   1   2       41.11       38.70      7.97 o
  12   1   2        8.69        5.69      5.69 o
 -13   2   2        2.80        5.69      5.69 o
 -12   2   2        3.67        0.00      5.69 o
 -11   2   2        6.98       12.52      5.69 o
 -10   2   2       13.40        7.97      4.55 o
  -9   2   2        6.09        7.48      3.41 o
  -8   2   2       34.23       38.55      4.02 o
  -7   2   2       22.08       27.91      2.86 o
  -6   2   2      217.46      223.67      6.16 o
  -5   2   2      261.44      260.98      6.38 o
  -4   2   2      229.12      224.68      5.40 o
  -3   2   2     2922.28     2867.54     35.23 o
  -2   2   2      521.35      527.78      9.58 o
  -1   2   2     3566.03     3705.98     44.12 o
   0   2   2     4247.38     4223.06     54.05 o
   1   2   2     2350.60     2385.53     31.54 o
   2   2   2     2996.68     3058.69     36.84 o
   3   2   2      609.52      603.44     10.89 o
   4   2   2      414.99      427.38      7.31 o
   5   2   2       59.69       66.87      3.11 o
   6   2   2       67.43       70.13      3.45 o
   7   2   2       31.21       44.20      4.37 o
   8   2   2       75.48       90.00      6.81 o
   9   2   2        9.49       18.21      5.69 o
  10   2   2       36.07       38.70      7.97 o
  11   2   2        7.44        5.69      4.55 o
  12   2   2        0.11        7.97      5.69 o
 -13   3   2        0.42       -2.28      5.69 o
 -12   3   2        1.96        3.41      5.69 o
 -11   3   2       10.69        4.55      4.55 o
 -10   3   2       36.43       25.04      6.83 o
  -9   3   2      148.57      153.20      8.05 o
  -8   3   2       51.33       68.57      6.00 o
  -7   3   2      397.10      431.39     15.37 o
  -6   3   2      708.00      689.58     12.47 o
  -5   3   2      485.90      487.57      9.45 o
  -4   3   2      464.22      489.45      8.97 o
  -3   3   2     2567.59     2570.42     29.11 o
  -2   3   2     1757.04     1742.67     21.66 o
  -1   3   2     7958.63     7927.98     91.73 o
   0   3   2     4378.43     4478.25     46.65 o
   1   3   2     2706.96     2548.76     27.82 o
   2   3   2       38.87       52.84      5.09 o
   3   3   2      125.17      143.76      3.92 o
   4   3   2      185.85      178.36      4.62 o
   5   3   2     1410.19     1367.06     22.48 o
   6   3   2      443.93      450.67     11.99 o
   7   3   2      226.76      227.50      9.11 o
   8   3   2      197.91      178.71     12.52 o
   9   3   2       28.36       34.15      6.83 o
  10   3   2       15.94        5.69      5.69 o
  11   3   2        0.48        2.28      4.55 o
  12   3   2        1.04        1.14      5.69 o
 -13   4   2        1.40        5.69      5.69 o
 -12   4   2       12.97       15.94      6.83 o
 -11   4   2       14.98       11.38      5.69 o
 -10   4   2       17.26       14.23      4.02 o
  -9   4   2      229.95      236.77     10.46 o
  -8   4   2        4.39        4.23      2.73 o
  -7   4   2       57.51       70.01      5.63 o
  -6   4   2      437.34      434.90     12.46 o
  -5   4   2      659.35      642.13     14.62 o
  -4   4   2      746.72      737.09     10.95 o
  -3   4   2     1089.72     1113.15     13.11 o
  -2   4   2      788.42      764.64     12.44 o
  -1   4   2      494.85      489.63      7.04 o
   0   4   2     4154.30     4137.33     43.54 o
   1   4   2      744.31      680.57      9.52 o
   2   4   2      540.77      515.73      8.51 o
   3   4   2     3753.37     3894.03     45.99 o
   4   4   2      978.34      956.49     19.88 o
   5   4   2     1077.70     1073.41     16.13 o
   6   4   2      462.18      497.80     10.86 o
   7   4   2       65.70       61.47      9.11 o
   8   4   2      263.74      268.63     15.94 o
   9   4   2       12.51       13.66      5.69 o
  10   4   2        6.17        6.83      4.55 o
  11   4   2       14.78       15.94      6.83 o
  12   4   2        6.77        4.55      5.69 o
 -12   5   2       70.72       95.62     13.66 o
 -11   5   2       28.83       26.10      5.19 o
 -10   5   2        1.83        2.85      3.22 o
  -9   5   2      158.73      174.98     17.64 o
  -8   5   2      141.50      143.99      8.05 o
  -7   5   2      615.04      579.42     18.78 o
  -6   5   2      408.62      409.61      9.81 o
  -5   5   2     1818.77     1819.20     28.66 o
  -4   5   2       54.53       57.31      3.45 o
  -3   5   2      567.39      558.88      7.51 o
  -2   5   2      441.67      422.19      6.43 o
  -1   5   2     2860.99     2924.26     31.29 o
   0   5   2      267.03      251.90      5.65 o
   1   5   2     1720.21     1690.54     22.16 o
   2   5   2       20.43       13.68      1.71 o
   3   5   2       72.36       69.91      3.34 o
   4   5   2      258.53      297.78      9.23 o
   5   5   2      714.79      681.48     13.04 o
   6   5   2       49.34       47.40      3.68 o
   7   5   2      175.24      185.60      8.85 o
   8   5   2       17.92       14.80      5.69 o
   9   5   2        8.90       15.94      5.69 o
  10   5   2       15.60       33.01      7.97 o
  11   5   2        6.47        6.83      5.69 o
  12   5   2        5.31        6.83      5.69 o
 -12   6   2        4.29       14.80      6.83 o
 -11   6   2       90.59      104.72      9.23 o
 -10   6   2        9.55       11.69      4.37 o
  -9   6   2       13.35       22.13      9.68 o
  -8   6   2       39.30       42.88      5.63 o
  -7   6   2       16.10       22.58      4.37 o
  -6   6   2      478.73      492.02     14.87 o
  -5   6   2      135.44      137.78      8.57 o
  -4   6   2      153.46      166.50      5.26 o
  -3   6   2     4279.95     4315.50     45.33 o
  -2   6   2      482.30      502.10      8.75 o
  -1   6   2      561.08      642.56      9.36 o
   0   6   2     4906.96     5362.58     55.43 o
   1   6   2      158.29      167.75      4.44 o
   2   6   2     1036.98     1084.45     15.13 o
   3   6   2      964.16     1046.87     15.92 o
   4   6   2       33.63       47.70      4.00 o
   5   6   2      234.02      236.58      7.36 o
   6   6   2      151.32      159.95      8.05 o
   7   6   2        0.21       -2.28      2.41 o
   8   6   2       18.38       25.04      6.83 o
   9   6   2       23.65       27.32      6.83 o
  10   6   2        5.99       13.66      6.83 o
  11   6   2       26.48       25.04      7.97 o
 -12   7   2       13.61        9.68      4.83 o
 -11   7   2       32.34       34.05      6.44 o
 -10   7   2       10.64        2.85      6.26 o
  -9   7   2      208.95      213.86     13.66 o
  -8   7   2       69.23       78.61      7.24 o
  -7   7   2      385.47      424.47     18.21 o
  -6   7   2      739.22      693.42     18.46 o
  -5   7   2      583.91      619.23     16.85 o
  -4   7   2       76.99       74.48      4.74 o
  -3   7   2      393.16      387.17      7.02 o
  -2   7   2      114.19      118.56      3.92 o
  -1   7   2      779.36      733.12     10.69 o
   0   7   2      185.42      191.12      5.91 o
   1   7   2      780.64      753.37     12.49 o
   2   7   2      208.71      195.07      5.33 o
   3   7   2        1.83        1.30      1.66 o
   4   7   2       78.00       83.14      5.18 o
   5   7   2      531.31      516.60     12.00 o
   6   7   2       58.20       59.90      6.44 o
   7   7   2      239.98      224.73     15.37 o
   8   7   2       37.14       41.82      9.11 o
   9   7   2        4.20        7.97      5.69 o
  10   7   2       78.99       83.09     12.52 o
  11   7   2       36.99       54.64     10.24 o
 -11   8   2       11.22        4.55      4.37 o
 -10   8   2        3.63       -0.57      3.22 o
  -9   8   2      135.70      132.54     10.04 o
  -8   8   2       68.56       72.50      7.61 o
  -7   8   2       25.92       22.77      4.83 o
  -6   8   2      187.15      171.60     10.24 o
  -5   8   2      259.24      249.19     11.38 o
  -4   8   2       15.39       11.53      2.17 o
  -3   8   2      249.82      245.95      5.74 o
  -2   8   2       52.14       45.96      3.94 o
  -1   8   2       92.77       95.35      4.12 o
   0   8   2      353.96      320.18      7.17 o
   1   8   2      152.37      152.51      4.76 o
   2   8   2       78.71       80.93      3.76 o
   3   8   2      866.67      909.54     25.47 o
   4   8   2      234.31      221.25      7.65 o
   5   8   2      169.95      149.74      8.85 o
   6   8   2      132.83      137.08     22.20 o
   7   8   2       21.02       18.21      4.83 o
   8   8   2       98.21      102.70     22.77 o
   9   8   2       22.64       26.18      7.97 o
  10   8   2       29.75       19.35      7.97 o
  11   8   2       15.95       15.94      7.97 o
 -11   9   2        8.40       15.24     11.95 o
 -10   9   2       12.94       25.75      5.69 o
  -9   9   2        9.45       14.71      5.19 o
  -8   9   2       34.35       38.55      6.00 o
  -7   9   2      121.43      105.32      8.85 o
  -6   9   2       22.57       30.00      5.19 o
  -5   9   2      169.36      177.18     11.95 o
  -4   9   2        8.95       11.65      3.02 o
  -3   9   2      331.88      362.81     10.93 o
  -2   9   2      425.61      424.37      9.03 o
  -1   9   2      978.00      990.43     15.73 o
   0   9   2     1600.09     1615.80     22.41 o
   1   9   2      283.85      272.12      8.31 o
   2   9   2      159.81      144.69      6.57 o
   3   9   2        5.90       15.96      3.02 o
   4   9   2      382.81      372.49     18.31 o
   5   9   2      150.05      156.81      9.56 o
   6   9   2      390.30      349.45     13.68 o
   7   9   2      229.83      202.62     11.27 o
   8   9   2       21.98       15.37      4.83 o
   9   9   2       42.91       32.03      6.44 o
  10   9   2       12.26        3.41      5.69 o
 -10  10   2        2.87        0.00      4.02 o
  -9  10   2       28.31       25.75      5.69 o
  -8  10   2       15.45        7.86      4.37 o
  -7  10   2       27.03       31.56      5.63 o
  -6  10   2        9.10       11.38      4.02 o
  -5  10   2       84.11       73.15     11.95 o
  -4  10   2       61.14       61.08      5.26 o
  -3  10   2      561.78      531.82     13.11 o
  -2  10   2        6.68        8.57      2.39 o
  -1  10   2      365.73      375.22     10.47 o
   0  10   2      558.50      539.64     12.88 o
   1  10   2      386.91      375.09     10.72 o
   2  10   2      475.46      483.48     13.21 o
   3  10   2      136.08      145.84      7.53 o
   4  10   2      315.81      310.48     12.88 o
   5  10   2      147.60      196.35     10.46 o
   6  10   2       27.43       38.75     12.52 o
   7  10   2       40.37       25.04      7.97 o
   8  10   2        2.12       -3.29      3.98 o
   9  10   2       15.88       17.07      5.63 o
  -9  11   2       40.88       30.90      6.44 o
  -8  11   2       18.50       37.56      9.11 o
  -7  11   2       88.05      101.32     13.09 o
  -6  11   2      484.80      472.35     33.01 o
  -5  11   2       95.34       97.20      8.42 o
  -4  11   2      187.94      197.84      8.09 o
  -3  11   2       96.90       96.35      7.93 o
  -2  11   2      403.44      399.16     14.42 o
  -1  11   2      125.26      134.82      7.43 o
   0  11   2      336.42      295.88     10.98 o
   1  11   2       86.86       98.21     10.00 o
   2  11   2      113.58      119.48      7.43 o
   3  11   2       12.63        9.11      4.02 o
   4  11   2      185.70      177.58     10.46 o
   5  11   2       75.81       80.23      8.42 o
   6  11   2       96.97      109.95     21.06 o
   7  11   2        2.13        3.93      6.83 o
   8  11   2        5.74       12.17      5.19 o
  -8  12   2        0.79        0.57      4.02 o
  -7  12   2       12.33       22.82      5.63 o
  -6  12   2       48.60       44.26      6.81 o
  -5  12   2       52.59       66.02     11.38 o
  -4  12   2       22.94       38.22      6.00 o
  -3  12   2      144.76      135.97     10.04 o
  -2  12   2       60.77       80.28      7.93 o
  -1  12   2       31.36       34.36      4.35 o
   0  12   2      160.70      150.83      8.03 o
   1  12   2       58.74       58.20      5.60 o
   2  12   2       37.01       33.08     10.81 o
   3  12   2      318.29      318.07     13.68 o
   4  12   2       14.04       17.85      6.83 o
   5  12   2        7.57       11.37     11.95 o
   6  12   2       82.41       81.81      9.23 o
   7  12   2       11.61       13.09      5.63 o
   8  12   2       16.90       10.24      7.97 o
  -7  13   2       48.08       45.53     10.24 o
  -6  13   2       26.50       36.42     10.24 o
  -5  13   2       14.18       11.38      6.83 o
  -4  13   2       30.39       42.12     10.24 o
  -3  13   2        8.94        1.14      6.83 o
  -2  13   2      136.74      141.51     10.37 o
  -1  13   2       45.58       46.70      6.44 o
   0  13   2      301.17      317.26     11.13 o
   1  13   2       57.04       54.62      6.17 o
   2  13   2       44.82       51.00     10.24 o
   3  13   2        2.03        5.12      4.02 o
   4  13   2       92.72       87.48      9.23 o
   5  13   2       11.91       10.94      5.69 o
   6  13   2       82.37       86.97     10.04 o
  -5  14   2        4.78       -2.28      6.83 o
  -4  14   2       34.69       20.49      9.11 o
  -3  14   2        3.43        4.55      6.83 o
  -2  14   2       18.02       15.94      7.97 o
  -1  14   2       11.76       12.52      7.97 o
   0  14   2       16.24       14.80      4.83 o
   1  14   2       14.71       24.18      7.04 o
   2  14   2       46.73       54.57     16.51 o
   3  14   2       12.91       20.15      7.40 o
   4  14   2       28.13       24.36      6.00 o
   5  14   2        0.01        0.41      4.37 o
  -3  15   2       26.06       35.29     10.24 o
  -2  15   2       25.17       17.07      9.11 o
  -1  15   2       73.95       79.68     13.66 o
   0  15   2       15.08       15.94      7.97 o
   1  15   2       49.73       60.33     11.38 o
   2  15   2       15.01       26.18      9.11 o
   1 -15   3       41.21       58.05     11.38 o
   2 -15   3       15.49       28.46      9.11 o
  -2 -14   3        3.17       -1.14      5.69 o
  -1 -14   3        1.46       -5.69      5.69 o
   0 -14   3       39.00       44.39     10.24 o
   1 -14   3       10.64       22.77      7.97 o
   2 -14   3       47.45       54.64     11.38 o
  -4 -13   3       48.32       52.36     10.24 o
  -3 -13   3        7.82        2.28      5.69 o
  -2 -13   3      327.44      343.76     20.49 o
  -1 -13   3       17.25       11.38      5.69 o
   0 -13   3       16.63       20.49      6.83 o
   1 -13   3      214.50      190.09     17.07 o
   2 -13   3       29.84       23.90      7.97 o
  -6 -12   3       28.51       19.35      6.83 o
  -5 -12   3       32.36       27.32      7.97 o
  -4 -12   3       92.22       86.51     11.38 o
  -3 -12   3      170.56      168.46     15.94 o
  -2 -12   3      119.32      137.73     14.80 o
  -1 -12   3      145.80      162.77     15.94 o
   0 -12   3      189.69      192.37     14.80 o
   1 -12   3       27.95       25.04      7.97 o
   3 -12   3       20.95       18.21      3.41 o
   4 -12   3       30.35       38.70      5.69 o
  -8 -11   3       18.72       13.66      6.83 o
  -7 -11   3       83.89       72.85     10.24 o
  -6 -11   3       74.17       64.33      6.83 o
  -5 -11   3      204.64      209.49     10.81 o
  -4 -11   3      190.88      216.27     14.80 o
  -3 -11   3       90.61       94.48     11.38 o
  -2 -11   3      251.85      258.39     15.94 o
  -1 -11   3      242.45      236.76     15.94 o
   0 -11   3      484.37      417.75     21.63 o
   1 -11   3      587.66      573.69     25.04 o
   5 -11   3      190.92      198.63      8.85 o
 -10 -10   3       12.66        7.97      6.83 o
  -9 -10   3       62.31       75.13     11.38 o
  -8 -10   3       74.42       69.43     10.24 o
  -7 -10   3       82.15       89.92      7.61 o
  -6 -10   3       78.77      111.46      7.36 o
  -5 -10   3       66.39       73.32      8.54 o
  -4 -10   3      239.48      238.01      7.76 o
  -3 -10   3      257.84      281.15     15.94 o
  -2 -10   3      525.93      514.50     22.77 o
  -1 -10   3      180.83      171.00      6.88 o
   0 -10   3      177.19      164.28      6.72 o
   3 -10   3       61.35       62.61      5.69 o
   4 -10   3       17.54       11.38      3.41 o
   5 -10   3       30.62       22.77      5.69 o
   6 -10   3       39.77       34.15      6.83 o
 -11  -9   3        6.69       11.38      6.83 o
 -10  -9   3        7.37        9.11      5.69 o
  -9  -9   3        7.67        2.28      5.69 o
  -8  -9   3       86.18       88.74      8.42 o
  -7  -9   3        4.19        6.45      3.56 o
  -6  -9   3      141.96      112.69      7.61 o
  -5  -9   3       81.03       84.87      6.29 o
  -4  -9   3      342.80      343.85     13.66 o
  -3  -9   3     1280.35     1255.15     20.75 o
  -2  -9   3      114.74       99.03     11.38 o
  -1  -9   3     1320.34     1331.41     28.14 o
   0  -9   3      404.85      408.31     12.30 o
   1  -9   3      326.06      325.55     13.66 o
   2  -9   3      931.07      917.45     27.32 o
   3  -9   3       16.87       19.35      3.41 o
   4  -9   3       24.78       29.60      5.69 o
   5  -9   3      131.71      119.52     10.24 o
   6  -9   3       37.04       28.46      6.83 o
   7  -9   3       18.73        7.97      5.69 o
 -11  -8   3       11.24       13.66      6.83 o
 -10  -8   3       11.07        4.55      5.69 o
  -9  -8   3        9.14        9.11      4.02 o
  -8  -8   3      292.58      288.03     12.46 o
  -7  -8   3       41.76       29.51      7.97 o
  -6  -8   3       66.17       65.50      6.44 o
  -5  -8   3     1967.48     1947.78     39.34 o
  -4  -8   3      249.37      221.29      8.74 o
  -3  -8   3      986.88      957.79     16.35 o
  -2  -8   3      743.98      761.27     18.10 o
  -1  -8   3      142.53      143.51      6.29 o
   0  -8   3       92.27      101.58      5.68 o
   1  -8   3      103.15      107.67      3.95 o
   2  -8   3      396.22      381.32     13.66 o
   3  -8   3      785.85      742.16     25.04 o
   4  -8   3      620.53      621.50     23.90 o
   5  -8   3       29.76       18.21      5.69 o
   6  -8   3       41.43       36.42      7.97 o
   7  -8   3      159.33      177.57     14.80 o
   8  -8   3      147.88      133.18     15.94 o
 -12  -7   3        5.78       14.80      6.83 o
 -11  -7   3       42.58       43.25      9.11 o
 -10  -7   3       21.66       24.40      5.19 o
  -9  -7   3       83.51       82.95      7.93 o
  -8  -7   3       56.72       57.85      6.81 o
  -7  -7   3      290.02      285.48     11.99 o
  -6  -7   3       18.82       17.38      4.02 o
  -5  -7   3      161.52      147.06      7.24 o
  -4  -7   3      373.91      379.17      9.15 o
  -3  -7   3      893.21      925.23     13.09 o
  -2  -7   3       39.54       38.72      1.95 o
  -1  -7   3       82.42       85.77      2.44 o
   0  -7   3       47.00       55.79      2.32 o
   1  -7   3      403.62      405.97     12.52 o
   2  -7   3      402.44      400.04     10.84 o
   3  -7   3      797.62      824.11     27.32 o
   4  -7   3      313.01      306.20     15.94 o
   5  -7   3      400.77      385.88     19.35 o
   6  -7   3       73.99       89.92     11.38 o
   7  -7   3       75.45       88.79     12.52 o
   8  -7   3       76.41       85.37     12.52 o
   9  -7   3       17.72       20.49      7.97 o
 -12  -6   3       30.61       22.77      7.97 o
 -11  -6   3       37.55       29.60      7.97 o
 -10  -6   3       29.84       36.26      6.00 o
  -9  -6   3      212.42      235.84     19.92 o
  -8  -6   3        2.06        0.33      2.73 o
  -7  -6   3      171.27      178.96      9.68 o
  -6  -6   3        8.31        9.68      3.22 o
  -5  -6   3      163.17      155.94      7.61 o
  -4  -6   3       33.19       35.33      2.51 o
  -3  -6   3      812.90      867.72     13.76 o
  -2  -6   3     4865.81     5005.18     55.55 o
  -1  -6   3      205.69      219.56      4.47 o
   0  -6   3       74.35       72.95      3.42 o
   1  -6   3     5884.78     6091.29    107.04 o
   2  -6   3      453.60      450.77     22.77 o
   3  -6   3      476.13      502.09     10.20 o
   4  -6   3      147.06      157.08     10.24 o
   5  -6   3       49.33       44.39      6.83 o
   6  -6   3      151.75      149.11     12.52 o
   7  -6   3       27.27       23.90      6.83 o
   8  -6   3       44.49       39.84      9.11 o
   9  -6   3       83.80       88.79     13.66 o
  10  -6   3       10.61        7.71      5.19 o
 -12  -5   3       23.93       29.60      7.97 o
 -11  -5   3       77.37       84.46      7.67 o
 -10  -5   3        4.01        3.68      3.02 o
  -9  -5   3      198.50      201.66      9.70 o
  -8  -5   3      200.89      210.53     14.80 o
  -7  -5   3       56.67       56.17      6.00 o
  -6  -5   3       90.67       97.89      7.40 o
  -5  -5   3      326.71      317.60     10.84 o
  -4  -5   3       73.47       67.07      4.13 o
  -3  -5   3     1181.01     1207.17     17.89 o
  -2  -5   3      132.17      128.70      3.40 o
  -1  -5   3      383.93      358.68      8.21 o
   0  -5   3        4.70        2.85      0.93 o
   1  -5   3      390.86      374.53      8.79 o
   2  -5   3       83.43       91.92      5.12 o
   3  -5   3     1794.72     1766.66     32.74 o
   4  -5   3      668.68      641.13     14.73 o
   5  -5   3      180.01      163.13     10.81 o
   6  -5   3      270.89      283.22      9.47 o
   7  -5   3       48.44       48.95      9.11 o
   8  -5   3       46.09       45.53      9.11 o
   9  -5   3        1.22        1.14      4.55 o
  10  -5   3        4.15        6.11      4.37 o
 -13  -4   3       11.17       13.66      6.83 o
 -12  -4   3        5.58        2.28      4.55 o
 -11  -4   3       18.34       23.69      5.69 o
 -10  -4   3       19.21       14.07      3.93 o
  -9  -4   3       29.19       30.94      4.35 o
  -8  -4   3      499.35      496.31     13.56 o
  -7  -4   3       96.26      124.64      6.70 o
  -6  -4   3      148.06      139.97      7.11 o
  -5  -4   3     3014.13     3008.76     43.29 o
  -4  -4   3      206.62      207.14      5.53 o
  -3  -4   3     1531.98     1569.69     22.13 o
  -2  -4   3     1289.10     1240.03     17.59 o
  -1  -4   3      489.44      480.80      8.36 o
   0  -4   3      397.11      405.79      8.65 o
   1  -4   3      311.25      301.99      7.32 o
   2  -4   3      133.80      139.26      5.18 o
   3  -4   3     1631.76     1543.25     46.35 o
   4  -4   3      499.38      469.72     10.64 o
   5  -4   3      131.63      145.59     11.38 o
   6  -4   3       66.36       67.57      5.46 o
   7  -4   3      158.33      144.85      7.58 o
   8  -4   3       26.44       26.97      5.69 o
   9  -4   3        3.95        3.41      3.22 o
  10  -4   3       14.12       13.66      6.83 o
 -13  -3   3        4.22        7.97      5.69 o
 -12  -3   3        1.87        0.00      4.55 o
 -11  -3   3       10.90       11.28      4.37 o
 -10  -3   3       35.86       34.29      4.79 o
  -9  -3   3       37.22       25.96      5.85 o
  -8  -3   3       67.80       71.80      5.84 o
  -7  -3   3       73.34       76.09      5.36 o
  -6  -3   3       80.95       78.56      5.36 o
  -5  -3   3      140.93      132.38      4.96 o
  -4  -3   3       45.22       36.16      2.79 o
  -3  -3   3     2396.79     2417.72     31.99 o
  -2  -3   3     1247.54     1302.79     21.16 o
  -1  -3   3     1459.74     1488.05     20.28 o
   0  -3   3     1580.09     1536.50     26.07 o
   1  -3   3     2806.44     2887.67     43.81 o
   2  -3   3     1118.68     1196.94     21.01 o
   3  -3   3       25.82       33.22      1.77 o
   4  -3   3       66.72       66.49      4.44 o
   5  -3   3       81.04       79.85     12.52 o
   6  -3   3      247.02      237.09      8.62 o
   7  -3   3       40.56       41.22      4.83 o
   8  -3   3       37.50       41.06      5.46 o
   9  -3   3      156.33      139.12      9.47 o
  10  -3   3       60.54       78.54     10.24 o
  11  -3   3       16.13       11.38      5.69 o
 -13  -2   3        2.38        3.41      5.69 o
 -12  -2   3       23.25       36.42      7.97 o
 -11  -2   3       30.84       40.98      7.97 o
 -10  -2   3       35.14       34.72     15.94 o
  -9  -2   3       10.62       12.20      3.83 o
  -8  -2   3       91.07       73.60     12.97 o
  -7  -2   3      450.50      423.46     13.40 o
  -6  -2   3      609.00      603.82     13.56 o
  -5  -2   3      933.57      933.16     23.07 o
  -4  -2   3     2908.50     2858.08     37.45 o
  -3  -2   3      953.39      954.99     14.69 o
  -2  -2   3     2017.32     2071.46     39.84 o
  -1  -2   3      248.25      259.15      5.84 o
   0  -2   3      189.43      194.16      7.40 o
   1  -2   3     1649.55     1611.70     26.06 o
   2  -2   3      131.29      155.20      3.86 o
   3  -2   3     1719.17     1726.04     20.50 o
   4  -2   3      375.45      365.77      7.75 o
   5  -2   3      111.98      103.26      4.69 o
   6  -2   3      426.91      450.13     13.06 o
   7  -2   3       16.79       19.69      3.79 o
   8  -2   3        3.34        0.33      2.73 o
   9  -2   3       82.92      101.31     10.24 o
  10  -2   3        7.31       11.38      5.69 o
  11  -2   3       23.74       26.18      6.83 o
  12  -2   3        4.89        6.83      5.69 o
 -13  -1   3        1.45       -3.41      3.41 o
 -12  -1   3        0.92        2.28      4.55 o
 -11  -1   3       11.04        7.97      5.69 o
 -10  -1   3       61.17       61.47      9.11 o
  -9  -1   3       24.99       13.26      5.12 o
  -8  -1   3       20.46       14.92      2.91 o
  -7  -1   3       43.14       33.49      4.37 o
  -6  -1   3       76.55       73.17      4.37 o
  -5  -1   3      217.40      204.30      5.64 o
  -4  -1   3      331.24      343.87      7.41 o
  -3  -1   3      462.69      492.19      8.71 o
  -2  -1   3     3606.48     3533.18     50.16 o
  -1  -1   3     2030.40     2192.57     26.74 o
   0  -1   3     3334.07     3351.66     47.81 o
   1  -1   3     2498.53     2511.02     37.89 o
   2  -1   3     2778.09     2683.13     35.53 o
   3  -1   3     2955.80     2947.97     33.48 o
   4  -1   3     1080.36      993.52     20.23 o
   5  -1   3      891.44      842.48     18.60 o
   6  -1   3      588.40      591.87     37.30 o
   7  -1   3      198.40      188.67      9.02 o
   8  -1   3       58.36       53.81      6.29 o
   9  -1   3       23.54       18.21      5.69 o
  10  -1   3        1.96        6.83      4.55 o
  11  -1   3        0.78        1.14      4.55 o
  12  -1   3        5.24       12.52      5.69 o
 -13   0   3        2.15        5.69      5.69 o
 -12   0   3       21.36       14.80      5.69 o
 -11   0   3        0.02        2.28      4.55 o
 -10   0   3       59.52       62.61      9.11 o
  -9   0   3       11.13       14.69      3.79 o
  -8   0   3        0.85       -1.14      2.68 o
  -7   0   3      136.22      144.09      4.96 o
  -6   0   3        5.31        4.43      1.49 o
  -5   0   3       17.16       15.63      1.63 o
  -4   0   3      371.54      377.56      7.55 o
  -3   0   3     1883.03     1834.52     51.70 o
  -2   0   3     1663.66     1662.40     23.61 o
  -1   0   3     6233.48     6224.63    102.09 o
   0   0   3     5846.08     5738.72     94.15 o
   1   0   3      687.01      678.16     10.04 o
   2   0   3     1250.76     1157.96     14.12 o
   3   0   3      151.06      116.37      5.02 o
   4   0   3       93.52       82.96      3.59 o
   5   0   3      391.05      400.55      9.46 o
   6   0   3       10.43       17.81      2.51 o
   7   0   3        5.74        7.81      2.73 o
   8   0   3      210.69      223.10     13.66 o
   9   0   3       10.47        5.69      4.55 o
  10   0   3        5.29        3.41      4.55 o
  11   0   3        3.10        1.14      4.55 o
  12   0   3        3.96        0.00      4.55 o
 -13   1   3        1.21        7.97      5.69 o
 -12   1   3        1.02       -4.55      4.55 o
 -11   1   3       11.02        5.69      5.69 o
 -10   1   3       59.17       52.36      7.97 o
  -9   1   3       25.89       15.94      5.69 o
  -8   1   3       21.15       13.35      3.42 o
  -7   1   3       41.29       37.31      2.93 o
  -6   1   3       80.04       77.08      3.74 o
  -5   1   3      217.60      202.24      5.21 o
  -4   1   3      350.15      324.66     11.33 o
  -3   1   3      458.27      470.15      9.07 o
  -2   1   3     3585.75     3519.36     40.53 o
  -1   1   3     2048.26     2170.92     30.23 o
   0   1   3     3332.87     3465.34     61.57 o
   1   1   3     2489.62     2495.51     30.37 o
   2   1   3     2721.11     2711.52     33.17 o
   3   1   3     2970.45     2878.93     32.47 o
   4   1   3     1087.58      980.10     14.64 o
   5   1   3      885.08      852.75     13.66 o
   6   1   3      599.35      610.20     11.27 o
   7   1   3      197.56      197.09      7.60 o
   8   1   3       60.13       38.87      6.83 o
   9   1   3       25.02       21.89      4.37 o
  10   1   3        2.23        4.55      4.55 o
  11   1   3        0.75        1.14      4.55 o
  12   1   3        4.83        3.41      5.69 o
 -13   2   3        2.35        2.28      5.69 o
 -12   2   3       23.23       22.77      6.83 o
 -11   2   3       30.68       46.67      7.97 o
 -10   2   3       34.64       39.84      7.97 o
  -9   2   3       11.85       10.24      4.55 o
  -8   2   3       90.30       86.88      6.00 o
  -7   2   3      447.86      421.77     15.15 o
  -6   2   3      601.96      606.39     11.41 o
  -5   2   3      932.43      917.65     14.69 o
  -4   2   3     2935.35     2791.35     40.12 o
  -3   2   3      954.66      924.67     15.31 o
  -2   2   3     2036.05     2034.66     29.57 o
  -1   2   3      256.59      253.13      5.07 o
   0   2   3      195.05      191.10      4.24 o
   1   2   3     1636.14     1604.66     20.85 o
   2   2   3      136.70      140.49      4.69 o
   3   2   3     1731.41     1688.36     25.85 o
   4   2   3      380.99      364.41      6.89 o
   5   2   3      107.86      109.68      3.73 o
   6   2   3      425.41      421.16     14.49 o
   7   2   3       18.40       13.31      3.22 o
   8   2   3        3.02        4.39      2.73 o
   9   2   3       84.12       77.40     10.24 o
  10   2   3        7.33       10.24      5.69 o
  11   2   3       23.65       28.46      7.97 o
  12   2   3        5.09        4.55      5.69 o
 -13   3   3        4.05       -2.28      5.69 o
 -12   3   3        2.06       -3.41      4.55 o
 -11   3   3       10.67       12.52      5.69 o
 -10   3   3       35.75       29.60      6.83 o
  -9   3   3       34.32       31.42      4.37 o
  -8   3   3       67.07       72.53      6.00 o
  -7   3   3       75.55       69.25      5.63 o
  -6   3   3       78.12       75.12      4.22 o
  -5   3   3      142.27      129.06      4.62 o
  -4   3   3       39.94       38.52      2.80 o
  -3   3   3     2399.64     2389.12     26.84 o
  -2   3   3     1251.73     1302.98     15.60 o
  -1   3   3     1449.42     1485.35     23.34 o
   0   3   3     1574.20     1598.14     20.91 o
   1   3   3     2804.64     2848.24     35.35 o
   2   3   3     1139.45     1166.65     16.67 o
   3   3   3       24.22       34.02      2.80 o
   4   3   3       66.98       67.82      3.94 o
   5   3   3       79.84       92.21      4.94 o
   6   3   3      242.41      233.24      8.42 o
   7   3   3       40.20       42.15      4.83 o
   8   3   3       35.59       28.46      6.83 o
   9   3   3      153.88      166.19     12.52 o
  10   3   3       60.26       44.39      9.11 o
  11   3   3       15.84       23.90      6.83 o
  12   3   3        9.36       20.49      6.83 o
 -13   4   3       10.84       19.35      6.83 o
 -12   4   3        5.56        9.11      6.83 o
 -11   4   3       18.00       19.35      6.83 o
 -10   4   3       20.20       12.52      4.02 o
  -9   4   3       29.83       26.38      4.83 o
  -8   4   3      498.94      495.42     18.78 o
  -7   4   3      100.39      112.15     25.04 o
  -6   4   3      145.24      154.84      9.68 o
  -5   4   3     2990.84     2972.89     39.06 o
  -4   4   3      204.18      192.47      5.29 o
  -3   4   3     1566.52     1558.61     19.01 o
  -2   4   3     1258.13     1230.13     15.26 o
  -1   4   3      480.20      477.24     10.06 o
   0   4   3      382.65      400.16      6.67 o
   1   4   3      304.27      300.92      5.64 o
   2   4   3      153.19      131.64      3.65 o
   3   4   3     1588.16     1551.13     24.60 o
   4   4   3      500.10      461.99     10.35 o
   5   4   3      131.97      145.68      6.83 o
   6   4   3       63.91       64.73     11.38 o
   7   4   3      159.17      148.40     15.94 o
   8   4   3       27.80       18.21      5.69 o
   9   4   3        4.34        4.55      4.55 o
  10   4   3       14.40       13.66      5.69 o
  11   4   3        3.53       -3.41      5.69 o
  12   4   3        4.63       18.21      6.83 o
 -12   5   3       24.54       28.46      7.97 o
 -11   5   3       77.16       91.06     12.52 o
 -10   5   3        4.32        1.14      4.55 o
  -9   5   3      198.08      195.01     17.07 o
  -8   5   3      201.49      206.79     12.52 o
  -7   5   3       57.44       63.79      6.26 o
  -6   5   3       90.24       96.55      7.47 o
  -5   5   3      330.03      317.45      8.49 o
  -4   5   3       73.63       68.97      3.23 o
  -3   5   3     1191.89     1191.04     17.27 o
  -2   5   3      131.95      125.55      3.48 o
  -1   5   3      378.29      362.93      7.12 o
   0   5   3        4.56        7.64      4.00 o
   1   5   3      390.48      363.05      6.67 o
   2   5   3       88.90       93.43      4.27 o
   3   5   3     1812.81     1755.15     23.95 o
   4   5   3      669.58      651.10     13.11 o
   5   5   3      175.57      175.00     13.09 o
   6   5   3      275.93      271.50      9.85 o
   7   5   3       50.09       47.81      7.97 o
   8   5   3       46.12       61.47      9.11 o
   9   5   3        1.26        2.28      4.55 o
  10   5   3        4.35        9.11      5.69 o
  11   5   3       10.02       25.04      7.97 o
 -12   6   3       30.45       23.90      7.97 o
 -11   6   3       37.06       52.21      8.54 o
 -10   6   3       29.61       35.91      6.00 o
  -9   6   3      214.39      238.71     10.84 o
  -8   6   3        2.01        0.00      4.55 o
  -7   6   3      168.01      173.76      8.42 o
  -6   6   3        8.89       10.80      2.13 o
  -5   6   3      161.29      176.48      6.27 o
  -4   6   3       36.50       33.74      3.12 o
  -3   6   3      811.94      839.65     11.51 o
  -2   6   3     4869.86     4945.96     51.76 o
  -1   6   3      207.69      216.91      4.66 o
   0   6   3       74.44       76.40      3.76 o
   1   6   3     5866.23     5937.00     70.11 o
   2   6   3      459.15      447.97      8.81 o
   3   6   3      478.89      490.17     11.13 o
   4   6   3      143.55      167.57      7.72 o
   5   6   3       49.89       54.30      6.52 o
   6   6   3      151.44      162.48     14.80 o
   7   6   3       27.82       25.04      6.83 o
   8   6   3       44.60       52.36      9.11 o
   9   6   3       84.18      116.10     13.66 o
  10   6   3       10.51       20.49      6.83 o
  11   6   3       11.21       21.63      7.97 o
 -12   7   3        5.61        1.14      5.69 o
 -11   7   3       43.17       55.35      7.24 o
 -10   7   3       22.32       16.77     10.81 o
  -9   7   3       82.29       70.57      7.61 o
  -8   7   3       56.85       63.42      6.81 o
  -7   7   3      290.64      307.71     31.30 o
  -6   7   3       19.25       13.53      3.56 o
  -5   7   3      161.07      155.81      6.51 o
  -4   7   3      371.88      384.86      8.75 o
  -3   7   3      896.66      927.51     13.96 o
  -2   7   3       40.23       42.28      2.42 o
  -1   7   3       82.64       80.26      3.14 o
   0   7   3       49.10       53.93      3.12 o
   1   7   3      398.02      408.32      7.75 o
   2   7   3      402.50      414.65     10.06 o
   3   7   3      799.93      802.61     15.75 o
   4   7   3      312.32      306.70     14.87 o
   5   7   3      400.86      400.66     10.68 o
   6   7   3       73.82       75.14      7.24 o
   7   7   3       72.36       76.26     11.38 o
   8   7   3       78.05       75.13     11.38 o
   9   7   3       16.57       19.35      7.97 o
  10   7   3        3.89       -3.41      5.69 o
  11   7   3       10.98        6.83      6.83 o
 -11   8   3       11.87       14.36      5.69 o
 -10   8   3       10.82       15.37      4.83 o
  -9   8   3        8.84        3.67      3.56 o
  -8   8   3      289.10      306.02     13.26 o
  -7   8   3       43.33       36.92      5.19 o
  -6   8   3       67.84       63.35      6.83 o
  -5   8   3     1955.56     1942.42     38.53 o
  -4   8   3      250.53      228.63      6.79 o
  -3   8   3      991.24      948.12     17.74 o
  -2   8   3      740.65      752.56     11.40 o
  -1   8   3      142.65      123.91      4.14 o
   0   8   3       93.84       83.69      5.26 o
   1   8   3      101.85      110.65      5.67 o
   2   8   3      399.51      393.95     10.51 o
   3   8   3      791.57      731.90     15.33 o
   4   8   3      623.26      619.44     14.17 o
   5   8   3       29.30       26.63      4.83 o
   6   8   3       42.00       34.80      5.63 o
   7   8   3      159.84      174.74     33.01 o
   8   8   3      147.34      141.15     15.94 o
   9   8   3       11.03        5.69      5.69 o
  10   8   3        5.76        7.97      6.83 o
 -11   9   3        6.57        3.41      4.83 o
 -10   9   3        7.44       13.09      4.83 o
  -9   9   3        6.77       12.93      4.37 o
  -8   9   3       86.73       88.79      8.42 o
  -7   9   3        4.02        3.67      3.56 o
  -6   9   3      141.99      131.00     14.23 o
  -5   9   3       82.88       75.84      5.67 o
  -4   9   3      351.42      339.79     10.19 o
  -3   9   3     1275.24     1301.11     20.37 o
  -2   9   3      107.87      122.16      4.67 o
  -1   9   3     1328.90     1342.63     26.43 o
   0   9   3      401.81      406.64     10.94 o
   1   9   3      312.14      333.21      9.81 o
   2   9   3      921.03      969.37     18.61 o
   3   9   3       17.75       22.37      3.47 o
   4   9   3       25.04       27.20      4.13 o
   5   9   3      130.50      144.93     14.80 o
   6   9   3       35.98       48.44      6.44 o
   7   9   3       18.50       15.06      5.19 o
   8   9   3       73.37      101.31     13.66 o
   9   9   3       45.65       53.50     11.38 o
  10   9   3       44.95       48.95     10.24 o
 -10  10   3       12.51       14.80      5.63 o
  -9  10   3       62.85       70.38      8.05 o
  -8  10   3       74.24       77.88      8.42 o
  -7  10   3       82.70       93.10      9.11 o
  -6  10   3       80.81      106.53      8.74 o
  -5  10   3       66.54       70.31      5.84 o
  -4  10   3      235.72      254.65      9.15 o
  -3  10   3      258.25      270.38     11.99 o
  -2  10   3      526.90      552.29     16.85 o
  -1  10   3      181.41      175.50      7.36 o
   0  10   3      179.12      188.57      7.65 o
   1  10   3      412.58      454.62     18.41 o
   2  10   3      845.07      817.48     17.72 o
   3  10   3       57.66       63.63      5.67 o
   4  10   3       16.01        9.68      4.02 o
   5  10   3       31.42       30.26      5.63 o
   6  10   3       41.72       35.77      6.00 o
   7  10   3       23.56       14.80      4.83 o
   8  10   3        2.80        1.14      4.02 o
   9  10   3       41.03       36.42     10.24 o
  -9  11   3       15.00       20.04      5.63 o
  -8  11   3       18.47       19.48      5.69 o
  -7  11   3       84.58       71.71     12.52 o
  -6  11   3       72.29       68.73      7.61 o
  -5  11   3      203.82      207.88     18.21 o
  -4  11   3      183.75      193.56     11.48 o
  -3  11   3       88.94       75.13      7.61 o
  -2  11   3      256.28      253.22     11.65 o
  -1  11   3      239.66      227.62      8.65 o
   0  11   3      480.47      469.75     25.13 o
   1  11   3      590.25      567.78     14.23 o
   2  11   3      539.70      537.72     20.50 o
   3  11   3      401.83      405.81     12.49 o
   4  11   3      782.52      745.73     40.41 o
   5  11   3      193.90      193.75     11.99 o
   6  11   3       24.26       23.10      6.00 o
   7  11   3       78.60       69.46      8.42 o
   8  11   3        8.58       15.94      5.63 o
  -8  12   3        3.62       -2.28      5.69 o
  -7  12   3        1.13        2.28      5.69 o
  -6  12   3       28.77       33.01     10.24 o
  -5  12   3       32.49       18.05      5.46 o
  -4  12   3       90.49       86.78      8.42 o
  -3  12   3      168.27      179.41     10.67 o
  -2  12   3      115.95       99.23     17.64 o
  -1  12   3      145.62      138.92     19.35 o
   0  12   3      190.54      197.04     12.10 o
   1  12   3       25.60       25.37      4.13 o
   2  12   3      260.51      282.70     10.51 o
   3  12   3       20.37       13.25      4.55 o
   4  12   3       32.65       28.17      6.26 o
   5  12   3       41.08       36.87     22.77 o
   6  12   3       23.22       21.48      6.00 o
   7  12   3       14.12       13.09      5.63 o
  -7  13   3        6.94        1.14      6.83 o
  -6  13   3        2.94       -3.41      6.83 o
  -5  13   3       55.79       64.88     12.52 o
  -4  13   3       49.78       57.11     17.64 o
  -3  13   3        8.27        4.35      4.37 o
  -2  13   3      329.47      362.16     15.23 o
  -1  13   3       16.92       18.06      5.19 o
   0  13   3       16.86       19.48      4.05 o
   1  13   3      211.94      179.24      9.35 o
   2  13   3       31.35       15.37      4.83 o
   3  13   3       18.57       19.92      5.63 o
   4  13   3       18.26       14.23      5.12 o
   5  13   3        3.30        1.35      4.37 o
   6  13   3       63.50       81.80      9.23 o
  -5  14   3       70.76       77.40     13.66 o
  -4  14   3      115.30      118.38     15.94 o
  -3  14   3       13.22       22.77      9.11 o
  -2  14   3        2.86        0.68      5.12 o
  -1  14   3        1.43       -5.19      5.69 o
   0  14   3       39.20       36.59      6.44 o
   1  14   3       10.37       17.19      4.35 o
   2  14   3       46.41       63.30      8.05 o
   3  14   3       47.24       55.02      8.05 o
   4  14   3       19.02       27.32      6.44 o
  -2  15   3        4.10        0.00      5.69 o
  -1  15   3        0.49       -5.69      5.69 o
   0  15   3       17.00       26.39      6.29 o
   1  15   3       42.77       42.12     10.24 o
  -1 -15   4       46.52       44.39     10.24 o
   0 -15   4       10.02        7.97      6.83 o
  -4 -14   4        1.87        4.55      5.69 o
  -3 -14   4        7.84       18.21      6.83 o
  -2 -14   4       95.96       92.20     13.66 o
  -1 -14   4      152.28      184.40     18.21 o
   0 -14   4      134.27      137.73     15.94 o
   1 -14   4       38.79       45.53     10.24 o
   2 -14   4       21.62        7.97      6.83 o
  -6 -13   4        9.01        3.41      5.69 o
  -5 -13   4       55.83       59.19     11.38 o
  -4 -13   4      134.21      121.80     13.66 o
  -3 -13   4       23.48       15.94      6.83 o
  -2 -13   4      115.16      121.80     14.80 o
  -1 -13   4        6.14        7.97      6.83 o
   0 -13   4       21.95       28.46      9.11 o
   1 -13   4        1.25       -4.55      4.55 o
   2 -13   4        4.18        4.55      6.83 o
  -8 -12   4       42.79       37.56      9.11 o
  -7 -12   4       16.98       11.38      6.83 o
  -6 -12   4       66.57       68.30     11.38 o
  -5 -12   4       21.17       25.04      7.97 o
  -4 -12   4       55.41       53.50      9.11 o
  -3 -12   4       31.44       25.04      6.83 o
  -2 -12   4      143.75      133.18     14.80 o
  -1 -12   4       60.06       61.47     10.24 o
   0 -12   4      208.36      223.10     15.94 o
   1 -12   4       36.70       30.73      7.97 o
  -9 -11   4       60.67       55.78     10.24 o
  -8 -11   4       24.69       40.98     10.24 o
  -7 -11   4       43.59       39.84      9.11 o
  -6 -11   4      108.09       96.62      6.72 o
  -5 -11   4       11.44       12.79      3.41 o
  -4 -11   4       20.68       23.90      6.83 o
  -3 -11   4      263.46      241.31     15.94 o
  -2 -11   4      177.14      167.33     15.94 o
  -1 -11   4      146.86      171.88     15.94 o
   0 -11   4      641.86      595.32     26.18 o
   1 -11   4      263.34      252.70     17.07 o
   3 -11   4      189.88      174.16      7.97 o
   4 -11   4       51.65       52.36      6.83 o
 -10 -10   4        3.18        4.55      6.83 o
  -9 -10   4        1.24       -4.55      5.69 o
  -8 -10   4      281.75      281.15     18.21 o
  -7 -10   4       28.49       33.51      5.19 o
  -6 -10   4      179.26      177.20      9.02 o
  -5 -10   4      158.89      153.75     14.80 o
  -4 -10   4       34.62       29.04      3.14 o
  -3 -10   4      125.61      116.10     12.52 o
  -2 -10   4      108.74       96.75     11.38 o
  -1 -10   4      119.62      119.52     12.52 o
   0 -10   4      195.99      183.26     13.66 o
   2 -10   4        7.98       11.38      2.28 o
   3 -10   4        1.37        3.41      2.28 o
   4 -10   4        2.75        2.28      3.41 o
   5 -10   4        3.71       10.24      4.55 o
 -10  -9   4       21.29       27.32      7.97 o
  -9  -9   4        5.76        4.55      5.69 o
  -8  -9   4       89.10      106.81      9.23 o
  -7  -9   4       32.18       39.24      5.63 o
  -6  -9   4       95.18       91.72      7.24 o
  -5  -9   4      124.69      129.64      7.36 o
  -4  -9   4      317.31      300.43     10.10 o
  -3  -9   4      216.00      201.41      5.82 o
  -2  -9   4       46.18       37.56      7.97 o
  -1  -9   4     1299.15     1212.26     38.70 o
   0  -9   4      148.73      163.91     12.52 o
   1  -9   4      157.60      152.53      6.83 o
   2  -9   4      840.20      776.30     23.90 o
   3  -9   4       24.17       17.07      4.55 o
   4  -9   4       11.03        5.69      3.41 o
   5  -9   4      106.24      118.38     10.24 o
   6  -9   4      184.67      166.19     13.66 o
 -11  -8   4        6.09        1.14      5.69 o
 -10  -8   4       32.80       28.46      7.97 o
  -9  -8   4       31.07       31.87      7.97 o
  -8  -8   4       32.23       32.89      9.68 o
  -7  -8   4       30.87       30.26      4.83 o
  -6  -8   4       15.63       12.39      3.56 o
  -5  -8   4       56.55       53.41      5.46 o
  -4  -8   4      494.77      491.86     14.42 o
  -3  -8   4      147.56      146.25      5.05 o
  -2  -8   4      344.95      330.50      7.87 o
  -1  -8   4     2073.91     2050.29     31.50 o
   0  -8   4     1109.35     1099.89     23.18 o
   1  -8   4      301.68      298.23     11.38 o
   2  -8   4       20.56       25.04      4.55 o
   3  -8   4      484.74      468.97     19.35 o
   4  -8   4        0.78        0.00      2.28 o
   5  -8   4      365.04      336.93     18.21 o
   6  -8   4        5.21       -1.14      3.41 o
   7  -8   4       58.46       56.91     10.24 o
 -12  -7   4        4.98        0.00      5.69 o
 -11  -7   4        6.21        3.41      5.69 o
 -10  -7   4       15.15       13.66      6.83 o
  -9  -7   4       79.18       70.95      7.61 o
  -8  -7   4       32.22       29.60      5.19 o
  -7  -7   4       47.17       39.97      5.63 o
  -6  -7   4     1035.88     1061.98     26.08 o
  -5  -7   4      197.99      189.28     23.33 o
  -4  -7   4       80.84       88.48      6.00 o
  -3  -7   4     1176.93     1144.96     19.93 o
  -2  -7   4       10.70        8.56      1.34 o
  -1  -7   4      266.59      269.83      7.03 o
   0  -7   4       58.76       67.44      3.42 o
   1  -7   4       22.38       29.04      3.22 o
   2  -7   4      201.09      216.27     11.38 o
   3  -7   4        7.11        5.69      3.41 o
   4  -7   4       19.86       27.32      5.69 o
   5  -7   4      393.44      383.60     19.35 o
   6  -7   4       26.19       31.87      6.83 o
   7  -7   4       44.29       54.64     10.24 o
   8  -7   4      158.94      177.57     15.94 o
 -12  -6   4        0.15       -1.14      5.69 o
 -11  -6   4        1.62        9.11      5.69 o
 -10  -6   4      173.21      163.81     10.93 o
  -9  -6   4        8.01        9.68      4.02 o
  -8  -6   4        8.87        8.35      6.83 o
  -7  -6   4     1041.09     1087.23     30.16 o
  -6  -6   4      178.70      165.25      8.42 o
  -5  -6   4      368.13      374.55     12.46 o
  -4  -6   4      137.64      151.04      5.91 o
  -3  -6   4      526.00      515.21      9.93 o
  -2  -6   4      215.37      208.11      5.49 o
  -1  -6   4      561.38      574.29     11.71 o
   0  -6   4      359.23      389.86      8.86 o
   1  -6   4      509.18      514.92     13.61 o
   2  -6   4      831.64      810.47     19.71 o
   3  -6   4      172.44      174.16     11.38 o
   4  -6   4       87.63       87.65      9.11 o
   5  -6   4     1418.67     1409.19     47.81 o
   6  -6   4      161.33      171.88     13.66 o
   7  -6   4      128.21      126.35     14.80 o
   8  -6   4       48.80       38.70      9.11 o
   9  -6   4       41.62       34.15     10.24 o
 -12  -5   4       58.19       50.08      9.11 o
 -11  -5   4       38.39       33.33      6.29 o
 -10  -5   4      132.76      138.48     10.67 o
  -9  -5   4      152.39      150.03     10.37 o
  -8  -5   4       93.55       99.77      7.93 o
  -7  -5   4      231.67      219.36     10.37 o
  -6  -5   4        2.19        1.63      2.73 o
  -5  -5   4      117.99      125.79      9.11 o
  -4  -5   4      121.41      117.55      4.68 o
  -3  -5   4       83.37       95.81      3.82 o
  -2  -5   4      107.22      111.00      3.82 o
  -1  -5   4      362.65      399.27      8.18 o
   0  -5   4     1252.78     1294.73     23.19 o
   1  -5   4      205.50      230.51      8.05 o
   2  -5   4      256.32      255.80      9.23 o
   3  -5   4      376.30      388.15     17.07 o
   4  -5   4        7.30        6.83      3.41 o
   5  -5   4       27.67       33.01      6.83 o
   6  -5   4       18.13       20.49      5.69 o
   7  -5   4       18.43       21.63      6.83 o
   8  -5   4       32.71       37.56      9.11 o
   9  -5   4       21.91       11.38      6.83 o
  10  -5   4        4.78        0.00      5.69 o
 -13  -4   4        5.90        2.28      4.55 o
 -12  -4   4       40.19       40.98      9.11 o
 -11  -4   4       53.06       63.96     11.95 o
 -10  -4   4        6.46       10.02      3.98 o
  -9  -4   4       63.52       74.99     10.81 o
  -8  -4   4       33.66       27.89      4.63 o
  -7  -4   4       96.96       99.08      7.61 o
  -6  -4   4      654.16      664.57     22.20 o
  -5  -4   4      171.60      168.18     10.24 o
  -4  -4   4      651.44      699.94     12.71 o
  -3  -4   4     1117.83     1087.88     16.90 o
  -2  -4   4      230.44      229.47      6.51 o
  -1  -4   4     6090.42     6173.63     76.06 o
   0  -4   4      379.38      394.34      9.15 o
   1  -4   4     1966.82     1962.01     32.39 o
   2  -4   4     1102.23     1151.29     21.20 o
   3  -4   4      373.64      367.04      9.78 o
   4  -4   4      535.63      534.41     12.41 o
   5  -4   4      293.18      259.21      8.62 o
   6  -4   4       77.53       72.85     10.24 o
   7  -4   4       92.46      102.44     12.52 o
   8  -4   4       21.25       38.70      9.11 o
   9  -4   4        9.73        6.83      5.69 o
  10  -4   4        4.19       11.38      7.97 o
 -13  -3   4       21.62       19.35      6.83 o
 -12  -3   4        0.29       -2.28      4.55 o
 -11  -3   4        6.79        8.73      4.63 o
 -10  -3   4       13.95        9.68      4.02 o
  -9  -3   4        8.33        8.85      7.40 o
  -8  -3   4       88.75       87.47      7.61 o
  -7  -3   4      107.15      108.95      7.93 o
  -6  -3   4      268.42      261.82     23.33 o
  -5  -3   4      842.46      825.35     14.56 o
  -4  -3   4     1102.16     1147.69     18.24 o
  -3  -3   4      246.82      246.90      6.10 o
  -2  -3   4     1099.38     1161.80     19.84 o
  -1  -3   4     2958.39     3264.28     41.34 o
   0  -3   4      164.49      194.74      6.15 o
   1  -3   4      581.83      567.19     11.79 o
   2  -3   4      232.63      213.96      6.77 o
   3  -3   4      301.33      331.18      7.08 o
   4  -3   4      959.54      925.34     16.70 o
   5  -3   4       92.33       95.27      5.68 o
   6  -3   4       73.92       94.18      9.11 o
   7  -3   4      271.42      258.15     12.52 o
   8  -3   4       31.04       32.12      4.83 o
   9  -3   4        8.58        1.14      4.55 o
 -13  -2   4        4.37       -4.55      4.55 o
 -12  -2   4       31.19       26.18      7.97 o
 -11  -2   4       38.44       35.29      7.97 o
 -10  -2   4       12.34        6.21      8.54 o
  -9  -2   4      110.05      139.56      7.85 o
  -8  -2   4      525.92      593.99     21.63 o
  -7  -2   4      340.15      344.88     12.30 o
  -6  -2   4       58.04       55.50     13.09 o
  -5  -2   4      693.42      747.67     15.39 o
  -4  -2   4       89.89       79.44      3.92 o
  -3  -2   4      585.21      560.45     11.01 o
  -2  -2   4     3046.50     3078.04     37.15 o
  -1  -2   4     1160.84     1299.65     17.46 o
   0  -2   4     4478.79     4414.44     53.93 o
   1  -2   4      570.45      614.65     12.26 o
   2  -2   4      169.11      168.74      4.75 o
   3  -2   4       35.41       28.51      2.05 o
   4  -2   4      368.49      388.73      8.98 o
   5  -2   4      172.88      168.06      8.49 o
   6  -2   4      537.70      566.86     15.56 o
   7  -2   4       80.82       83.47      6.53 o
   8  -2   4      156.37      162.82     30.16 o
   9  -2   4       26.37       31.87      6.83 o
  10  -2   4       20.50       36.42      7.97 o
 -13  -1   4        1.82        0.00      4.55 o
 -12  -1   4       42.95       38.70      7.97 o
 -10  -1   4       65.21       58.05      9.11 o
  -9  -1   4      180.31      172.05      9.85 o
  -8  -1   4       40.78       43.55      9.05 o
  -7  -1   4       72.27       76.26      7.97 o
  -6  -1   4      228.11      235.15      7.11 o
  -5  -1   4     1159.51     1169.97     25.47 o
  -4  -1   4       69.42       64.65      2.55 o
  -3  -1   4      135.69      146.57      3.76 o
  -2  -1   4     2039.66     2071.29     25.98 o
  -1  -1   4      857.87      918.09     13.04 o
   0  -1   4       28.31       26.95      2.46 o
   1  -1   4     1416.87     1447.50     25.19 o
   2  -1   4        4.75        7.81      1.93 o
   3  -1   4      187.77      192.35      7.56 o
   4  -1   4     1427.81     1473.55     28.68 o
   5  -1   4       21.82       19.03      4.64 o
   6  -1   4      195.84      188.30     11.69 o
   7  -1   4      105.92      102.01      6.72 o
   8  -1   4       39.84       43.25      5.46 o
   9  -1   4       50.62       40.98      7.97 o
  10  -1   4       40.10       44.39      7.97 o
  11  -1   4        4.13        2.28      5.69 o
  12  -1   4        1.74       10.24      6.83 o
 -13   0   4        1.28       -1.14      5.69 o
 -12   0   4       35.91       35.29      7.97 o
 -11   0   4       37.18       40.98      7.97 o
 -10   0   4       23.63       10.24      4.55 o
  -9   0   4        1.98        2.28      3.41 o
  -8   0   4       17.27       11.82      3.02 o
  -7   0   4      504.83      483.45      9.95 o
  -6   0   4     1999.17     1840.74     28.38 o
  -5   0   4      523.53      535.40     10.72 o
  -4   0   4      650.32      671.16     12.39 o
  -3   0   4     2151.21     2028.96     89.48 o
  -2   0   4     1850.80     1762.69     29.37 o
  -1   0   4        1.71        0.28      1.15 o
   0   0   4        0.73       18.21      3.41 o
   1   0   4     5300.26     5127.64    144.17 o
   2   0   4      598.84      576.44      8.47 o
   3   0   4     1371.43     1290.41     16.37 o
   4   0   4     5406.08     5325.00     75.46 o
   5   0   4      321.23      302.22      8.12 o
   6   0   4      935.62      866.05     17.31 o
   7   0   4      253.36      260.96     18.78 o
   8   0   4        0.56        0.00      3.41 o
   9   0   4        1.05        7.34      3.56 o
  10   0   4        5.34        2.53      3.56 o
  11   0   4        9.43       15.94      6.83 o
  12   0   4       38.87       55.78     10.24 o
 -13   1   4        1.87        1.14      5.69 o
 -12   1   4       44.22       25.04      6.83 o
 -11   1   4       10.86       12.52      5.69 o
 -10   1   4       65.43       81.96     10.24 o
  -9   1   4      184.55      191.23     12.52 o
  -8   1   4       41.78       56.03      7.40 o
  -7   1   4       74.91       86.83      5.26 o
  -6   1   4      232.40      252.00      7.18 o
  -5   1   4     1147.62     1220.20     20.01 o
  -4   1   4       72.22       50.37      3.47 o
  -3   1   4      137.00      144.45      4.51 o
  -2   1   4     2046.63     2033.46     25.25 o
  -1   1   4      857.27      909.87     25.31 o
   0   1   4       25.48       25.67      1.71 o
   1   1   4     1385.76     1468.37     19.48 o
   2   1   4        5.65        6.22      1.15 o
   3   1   4      193.39      189.75      4.43 o
   4   1   4     1387.57     1492.91     20.71 o
   5   1   4       22.27       19.78      2.63 o
   6   1   4      201.70      184.25      7.07 o
   7   1   4       98.40      126.44      8.05 o
   8   1   4       38.70       31.40      4.83 o
   9   1   4       51.06       53.28      6.00 o
  10   1   4       38.87       28.46      6.83 o
  11   1   4        3.96        5.69      5.69 o
  12   1   4        1.69        4.55      5.69 o
 -13   2   4        4.28        9.11      6.83 o
 -12   2   4       31.79       43.25      9.11 o
 -11   2   4       37.86       31.87      7.97 o
 -10   2   4       12.29       17.07      5.69 o
  -9   2   4      112.94      128.63     10.24 o
  -8   2   4      522.40      564.19     18.21 o
  -7   2   4      333.09      356.38      9.58 o
  -6   2   4       53.83       59.43      4.27 o
  -5   2   4      712.08      713.19     13.73 o
  -4   2   4       82.32       86.35      6.40 o
  -3   2   4      587.84      550.82      9.09 o
  -2   2   4     3069.51     2985.93     46.76 o
  -1   2   4     1190.02     1260.78     20.88 o
   0   2   4     4489.08     4277.71     52.02 o
   1   2   4      551.57      592.23      9.85 o
   2   2   4      176.91      167.77      4.64 o
   3   2   4       29.04       27.85      2.46 o
   4   2   4      365.70      379.58     10.32 o
   5   2   4      177.80      168.17      6.08 o
   6   2   4      543.69      561.25     15.29 o
   7   2   4       80.76       87.44      6.81 o
   8   2   4      159.59      187.47      9.23 o
   9   2   4       26.86       27.32      6.83 o
  10   2   4       20.98       29.60      7.97 o
  11   2   4       13.02        1.14      5.69 o
  12   2   4        3.17        6.83      6.83 o
 -13   3   4       21.67       14.80      6.83 o
 -12   3   4        0.32        1.14      4.55 o
 -11   3   4        6.83        9.11      5.69 o
 -10   3   4       13.98       23.90      6.83 o
  -9   3   4        9.14        9.11      3.22 o
  -8   3   4       88.17       98.12      6.81 o
  -7   3   4      107.79      124.24      6.44 o
  -6   3   4      272.16      257.64      8.68 o
  -5   3   4      835.35      823.55     15.44 o
  -4   3   4     1120.84     1102.80     18.78 o
  -3   3   4      242.34      239.25      5.26 o
  -2   3   4     1090.78     1142.57     14.16 o
  -1   3   4     2979.96     3191.67     39.99 o
   0   3   4      180.56      176.19      4.68 o
   1   3   4      571.97      553.66      9.74 o
   2   3   4      211.37      217.52      5.49 o
   3   3   4      325.99      304.04      7.14 o
   4   3   4      952.28      919.48     16.92 o
   5   3   4       91.83       97.07      5.31 o
   6   3   4       76.95       89.06      6.81 o
   7   3   4      269.85      280.24     10.46 o
   8   3   4       33.11       30.34      7.97 o
   9   3   4        8.53        4.55      4.55 o
  10   3   4       33.73       42.12      9.11 o
  11   3   4       12.72       11.38      6.83 o
  12   3   4        0.28        4.55      5.69 o
 -13   4   4        5.67       -1.14      5.69 o
 -12   4   4       38.97       28.46      7.97 o
 -11   4   4       54.51       56.91     10.24 o
 -10   4   4        6.33        9.11      5.69 o
  -9   4   4       59.21       89.39      7.24 o
  -8   4   4       36.84       35.29      4.83 o
  -7   4   4       99.69       83.70      6.44 o
  -6   4   4      658.92      626.15     16.04 o
  -5   4   4      171.18      179.93      6.18 o
  -4   4   4      645.79      706.92     10.62 o
  -3   4   4     1122.65     1098.98     14.49 o
  -2   4   4      232.42      213.09      4.54 o
  -1   4   4     6076.45     6207.13     73.97 o
   0   4   4      377.67      385.88      7.78 o
   1   4   4     1971.98     1982.77     26.58 o
   2   4   4     1104.11     1116.06     17.07 o
   3   4   4      374.33      366.53      8.18 o
   4   4   4      544.61      527.02     11.97 o
   5   4   4      289.18      257.54      9.23 o
   6   4   4       77.64       80.72      9.11 o
   7   4   4       90.30      113.90      7.93 o
   8   4   4       20.73       26.18      6.83 o
   9   4   4        9.91       18.21      5.69 o
  10   4   4        3.93        5.69      5.69 o
  11   4   4        9.28       12.52      6.83 o
 -12   5   4       58.33       59.19     10.24 o
 -11   5   4       37.58       64.88     10.24 o
 -10   5   4      134.33      134.56      9.66 o
  -9   5   4      151.84      161.08      8.85 o
  -8   5   4       92.06       92.77      7.24 o
  -7   5   4      234.04      219.08      7.65 o
  -6   5   4        2.33        3.41      2.13 o
  -5   5   4      114.51      106.75      5.18 o
  -4   5   4      118.21      120.55      3.92 o
  -3   5   4       79.34       98.34      3.58 o
  -2   5   4      111.21      106.32      3.40 o
  -1   5   4      362.21      401.23      9.81 o
   0   5   4     1255.22     1279.46     19.11 o
   1   5   4      208.88      216.40      5.92 o
   2   5   4      263.18      244.94      6.32 o
   3   5   4      381.06      380.85      9.81 o
   4   5   4        7.87        6.83      2.41 o
   5   5   4       33.31       28.46      4.02 o
   6   5   4       19.57       11.73      4.55 o
   7   5   4       18.98       15.31      5.69 o
   8   5   4       31.22       34.15      7.97 o
   9   5   4       22.51       11.38      5.69 o
  10   5   4        4.61        2.28      4.55 o
  11   5   4       10.14       13.66      6.83 o
 -12   6   4        0.15        6.83      5.69 o
 -11   6   4        1.62        2.05      3.98 o
 -10   6   4      172.52      151.33     22.77 o
  -9   6   4        8.41       13.87      4.37 o
  -8   6   4        8.85        6.45      3.56 o
  -7   6   4     1039.01     1091.08     35.86 o
  -6   6   4      173.49      171.08      6.77 o
  -5   6   4      368.37      376.23     10.02 o
  -4   6   4      140.23      149.70      7.38 o
  -3   6   4      524.76      506.86      9.70 o
  -2   6   4      215.52      219.42      5.05 o
  -1   6   4      568.17      561.44     10.91 o
   0   6   4      361.38      375.79      7.34 o
   1   6   4      505.95      519.50      9.12 o
   2   6   4      830.58      821.60     13.97 o
   3   6   4      170.66      180.03      8.05 o
   4   6   4       89.19       91.88      6.81 o
   5   6   4     1416.64     1428.88     30.11 o
   6   6   4      164.51      164.68      8.42 o
   7   6   4      127.55      149.11     14.80 o
   8   6   4       48.36       31.87      7.97 o
   9   6   4       42.14       51.22      9.11 o
  10   6   4        4.05       -1.14      5.69 o
  11   6   4        7.52        9.11      6.83 o
 -12   7   4        4.94        3.41      5.69 o
 -11   7   4        6.02       13.66      4.83 o
 -10   7   4       15.75       14.80      4.83 o
  -9   7   4       78.00       60.67      7.24 o
  -8   7   4       31.31       32.54      5.19 o
  -7   7   4       47.42       42.89      5.69 o
  -6   7   4     1036.52     1078.38     25.27 o
  -5   7   4      198.53      177.14      6.22 o
  -4   7   4       82.12       84.65      5.18 o
  -3   7   4     1177.09     1161.34     17.88 o
  -2   7   4       10.58       12.57      1.68 o
  -1   7   4      276.36      256.73      6.81 o
   0   7   4       62.04       65.09      3.92 o
   1   7   4       21.93       20.30      2.51 o
   2   7   4      191.07      214.64      7.65 o
   3   7   4        6.49        3.52      2.13 o
   4   7   4       20.99       28.30      4.37 o
   5   7   4      390.23      398.98     13.61 o
   6   7   4       27.18       33.01      7.97 o
   7   7   4       44.18       42.12      9.11 o
   8   7   4      156.19      185.54     14.80 o
   9   7   4        3.50        4.55      5.69 o
  10   7   4       21.47       23.90      7.97 o
 -11   8   4        5.51        7.35      6.83 o
 -10   8   4       33.08       40.48      6.44 o
  -9   8   4       33.30       49.51      7.40 o
  -8   8   4       31.10       42.45      6.00 o
  -7   8   4       29.28       28.50      5.69 o
  -6   8   4       13.67       15.66      3.79 o
  -5   8   4       56.42       58.56      4.95 o
  -4   8   4      501.73      515.55     10.97 o
  -3   8   4      146.34      145.20      8.52 o
  -2   8   4      341.91      345.72      8.31 o
  -1   8   4     2088.74     2072.58     28.67 o
   0   8   4     1123.04     1128.58     18.14 o
   1   8   4      291.75      319.19     18.62 o
   2   8   4       24.06       23.49      3.29 o
   3   8   4      492.41      490.23     12.22 o
   4   8   4        0.52        0.00      2.34 o
   5   8   4      362.36      345.13     12.80 o
   6   8   4        4.60       -1.14      4.55 o
   7   8   4       61.15       69.43     11.38 o
   8   8   4       28.30       20.49      6.83 o
   9   8   4        8.83        2.28      5.69 o
  10   8   4       11.07       13.66      6.83 o
 -10   9   4       21.19       31.73      6.00 o
  -9   9   4        6.37        9.93      7.40 o
  -8   9   4       91.74      104.55     16.51 o
  -7   9   4       31.15       32.52      5.46 o
  -6   9   4       95.83      113.70      8.74 o
  -5   9   4      133.12      124.73      6.86 o
  -4   9   4      319.87      315.60      8.55 o
  -3   9   4      214.03      213.57      8.49 o
  -2   9   4       45.88       48.02      4.76 o
  -1   9   4     1300.38     1218.21     19.71 o
   0   9   4      154.20      134.70      6.18 o
   1   9   4      155.60      156.39      6.70 o
   2   9   4      834.15      770.59     16.86 o
   3   9   4       20.29       24.51      3.68 o
   4   9   4       10.30       12.52      3.29 o
   5   9   4      107.67      101.67      9.68 o
   6   9   4      181.84      155.94     17.07 o
   7   9   4       67.06       60.33     11.38 o
   8   9   4        0.09        9.11      6.83 o
   9   9   4       52.92       35.29     10.24 o
 -10  10   4        3.17        5.17      4.37 o
  -9  10   4        1.19       -2.78      3.56 o
  -8  10   4      282.14      308.96     13.93 o
  -7  10   4       30.46       36.13      6.00 o
  -6  10   4      182.31      177.23     10.32 o
  -5  10   4      150.94      149.76     18.21 o
  -4  10   4       38.38       39.14      6.00 o
  -3  10   4      132.32      109.70      7.17 o
  -2  10   4      103.59      108.71      7.17 o
  -1  10   4      115.25      134.53      7.36 o
   0  10   4      191.86      203.14      7.83 o
   1  10   4       36.26       37.46      4.80 o
   2  10   4        9.89        9.98      3.02 o
   3  10   4        1.15        5.20      2.80 o
   4  10   4        1.97       -0.56      4.97 o
   5  10   4        2.83        8.69      4.55 o
   6  10   4       96.48       84.23     13.66 o
   7  10   4       50.55       60.33     11.38 o
   8  10   4       63.40       66.02     12.52 o
   9  10   4        1.21       -4.55      5.69 o
  -9  11   4       60.33       45.22     14.80 o
  -8  11   4       24.54       31.87      9.11 o
  -7  11   4       43.57       47.81     10.24 o
  -6  11   4      106.94       95.62     13.66 o
  -5  11   4       10.71       11.18      8.54 o
  -4  11   4       20.83       25.81      8.54 o
  -3  11   4      259.34      224.46     11.65 o
  -2  11   4      175.20      166.80     11.65 o
  -1  11   4      147.55      142.29      7.70 o
   0  11   4      641.97      612.83     21.63 o
   1  11   4      269.52      273.67      9.81 o
   2  11   4      141.70      149.17      8.75 o
   3  11   4      194.08      177.10      9.15 o
   4  11   4       53.61       55.92      7.24 o
   5  11   4       14.66        9.68      4.02 o
   6  11   4        2.86       -1.71      4.02 o
   7  11   4        0.91       -4.55      5.69 o
   8  11   4        9.77        7.97      6.83 o
  -8  12   4       41.80       33.01     10.24 o
  -7  12   4       15.98       10.24      7.97 o
  -6  12   4       70.10       94.48     13.66 o
  -5  12   4       21.55       10.24      5.69 o
  -4  12   4       54.66       55.80      7.97 o
  -3  12   4       32.86       31.20      6.00 o
  -2  12   4      143.74      154.81     11.18 o
  -1  12   4       63.04       69.88     10.24 o
   0  12   4      210.37      199.37     13.45 o
   1  12   4       38.10       34.04      4.79 o
   2  12   4       32.60       31.72      4.35 o
   3  12   4       12.17       13.66      4.83 o
   4  12   4      129.72      139.33     11.95 o
   5  12   4       31.46       33.47     10.24 o
   6  12   4      123.13      113.34     13.66 o
   7  12   4        1.80        3.41      6.83 o
  -7  13   4       33.45       26.18     10.24 o
  -6  13   4        9.08       11.38      6.83 o
  -5  13   4       55.70       65.04      9.11 o
  -4  13   4      133.90      104.04      9.85 o
  -3  13   4       23.74       25.50      6.00 o
  -2  13   4      116.06      123.47     16.51 o
  -1  13   4        6.73       -0.46      5.12 o
   0  13   4       21.60       18.21      5.19 o
   1  13   4        1.01        1.52      3.29 o
   2  13   4        3.49        6.64      5.68 o
   3  13   4       44.56       49.38      7.61 o
   4  13   4       37.34       44.42      7.24 o
   5  13   4       28.90       31.08      6.81 o
  -5  14   4       36.75       39.84     11.38 o
  -4  14   4        1.72        2.85      4.83 o
  -3  14   4        7.47        7.40      4.83 o
  -2  14   4       97.18       97.74     10.04 o
  -1  14   4      152.73      154.93     16.51 o
   0  14   4      135.66      152.06     11.99 o
   1  14   4       39.76       46.52      5.84 o
   2  14   4       21.24       21.83      5.63 o
   3  14   4       27.73       34.66      9.68 o
   4  14   4       29.16       30.90      7.11 o
  -1  15   4       46.01       55.48     11.95 o
   0  15   4        9.56       14.65      6.00 o
  -4 -14   5        7.79        0.00      6.83 o
  -3 -14   5       53.24       58.05     11.38 o
  -2 -14   5       20.32       18.21      7.97 o
  -1 -14   5        6.11       11.38      6.83 o
   0 -14   5       39.97       47.81     11.38 o
   1 -14   5       64.05       63.74     12.52 o
   2 -14   5       43.09       47.81     11.38 o
   3 -14   5        2.10       -1.14      6.83 o
  -6 -13   5       68.59       94.48     13.66 o
  -5 -13   5        2.47        0.00      5.69 o
  -4 -13   5       62.80       47.81     10.24 o
  -3 -13   5       63.37       86.51     12.52 o
  -2 -13   5      107.51      105.86     14.80 o
  -1 -13   5       29.66       31.87      9.11 o
   0 -13   5       49.75       80.82     13.66 o
   1 -13   5      256.33      224.24     18.21 o
   2 -13   5      100.84      104.72     14.80 o
  -8 -12   5        1.79        0.00      6.83 o
  -7 -12   5       12.16       10.24      6.83 o
  -6 -12   5       22.75       13.66      6.83 o
  -5 -12   5       23.21       23.90      7.97 o
  -4 -12   5      107.74       89.92     12.52 o
  -3 -12   5       68.57       69.43     11.38 o
  -2 -12   5      184.03      193.51     15.94 o
  -1 -12   5       14.27       13.66      6.83 o
   0 -12   5       47.82       38.70      9.11 o
   1 -12   5       93.94       99.03     13.66 o
  -9 -11   5       28.49       34.15      9.11 o
  -8 -11   5       18.42       13.66      6.83 o
  -7 -11   5       54.36       86.51     12.52 o
  -6 -11   5      219.62      221.96     17.07 o
  -5 -11   5       33.57       39.52      3.95 o
  -4 -11   5      175.89      179.85     14.80 o
  -3 -11   5       60.36       70.57     11.38 o
  -2 -11   5      104.29      102.44     12.52 o
  -1 -11   5       39.38       33.01      7.97 o
   0 -11   5      187.91      174.16     17.07 o
   1 -11   5      103.71      105.86     13.66 o
   3 -11   5       43.67       40.98      5.69 o
   4 -11   5       29.09       33.01      5.69 o
 -10 -10   5       36.57       58.05     10.24 o
  -8 -10   5      137.40      132.04     14.80 o
  -7 -10   5       95.50       95.62     12.52 o
  -6 -10   5       17.34       13.52      4.55 o
  -5 -10   5      183.47      191.30      9.02 o
  -4 -10   5      155.11      161.80      7.76 o
  -3 -10   5      302.71      301.01     14.23 o
  -2 -10   5      117.60      109.27     12.52 o
  -1 -10   5      197.68      190.09     14.80 o
   0 -10   5      423.77      450.76     22.77 o
   1 -10   5       46.83       49.09      3.20 o
   2 -10   5       47.96       58.05      5.69 o
   3 -10   5      195.62      204.89     11.38 o
   4 -10   5       74.99       80.82      9.11 o
   5 -10   5       26.35       18.21      5.69 o
 -10  -9   5      102.60      114.97     13.66 o
  -9  -9   5        0.55       13.66      6.83 o
  -8  -9   5       42.68       38.70      9.11 o
  -7  -9   5      170.28      165.85     22.20 o
  -6  -9   5        5.81        3.74      2.73 o
  -5  -9   5        6.86        8.11      2.93 o
  -4  -9   5       72.66       68.65      5.68 o
  -3  -9   5      374.03      364.28     22.20 o
  -2  -9   5      245.68      246.49      6.59 o
  -1  -9   5      155.17      141.51      4.55 o
   0  -9   5      356.84      363.05     10.51 o
   1  -9   5      118.92      120.66      6.83 o
   2  -9   5       98.64       96.75      6.83 o
   3  -9   5       19.13       13.66      4.55 o
   4  -9   5       77.42       84.23      9.11 o
   5  -9   5       80.83       81.96     10.24 o
   6  -9   5       44.71       37.56      7.97 o
 -11  -8   5        0.53       -1.14      5.69 o
 -10  -8   5       10.82        2.28      5.69 o
  -9  -8   5        5.23        9.11      6.83 o
  -8  -8   5        7.87       14.59      4.37 o
  -7  -8   5       84.82       85.80      7.61 o
  -6  -8   5       45.07       52.22      6.00 o
  -5  -8   5      174.53      178.36     17.07 o
  -4  -8   5      187.10      172.23      7.93 o
  -3  -8   5       32.90       31.35      3.98 o
  -2  -8   5      578.08      547.20     11.60 o
  -1  -8   5      263.25      251.66      8.62 o
   0  -8   5      291.50      282.66      9.85 o
   1  -8   5      575.21      532.71     19.35 o
   2  -8   5      203.15      214.00     11.38 o
   3  -8   5      654.75      661.34     25.04 o
   4  -8   5       57.63       72.85      9.11 o
   5  -8   5       97.29      116.10     11.38 o
   6  -8   5       82.81       76.26     11.38 o
   7  -8   5       14.01       13.66      5.69 o
 -11  -7   5       11.67       21.63      6.83 o
 -10  -7   5        4.26        4.55      5.69 o
  -9  -7   5        6.91        9.73      4.37 o
  -8  -7   5      274.22      280.66     12.80 o
  -7  -7   5       53.94       60.41      6.44 o
  -6  -7   5        3.34        5.82      3.98 o
  -5  -7   5     1249.87     1245.16     48.95 o
  -4  -7   5      349.65      306.00     11.18 o
  -3  -7   5      280.16      290.91     17.07 o
  -2  -7   5      110.06      134.02      5.56 o
  -1  -7   5      346.39      340.69     10.67 o
   0  -7   5      963.08      946.89     21.69 o
   1  -7   5      100.14      104.72      7.97 o
   2  -7   5      396.79      389.29     17.07 o
   3  -7   5      943.05      935.66     31.87 o
   4  -7   5      241.32      235.62     14.80 o
   5  -7   5       15.46        4.55      4.55 o
   6  -7   5      132.23      137.73     12.52 o
   7  -7   5       42.39       31.87      9.11 o
   8  -7   5       13.75       10.24      5.69 o
 -12  -6   5        2.07        4.55      5.69 o
 -11  -6   5       12.64       12.52      6.83 o
 -10  -6   5        6.30        4.55      4.02 o
  -9  -6   5       21.96       15.37      4.83 o
  -8  -6   5       73.29       68.08      9.68 o
  -7  -6   5       26.93       30.00      5.19 o
  -6  -6   5       37.56       36.81      5.19 o
  -5  -6   5      246.89      253.55     10.46 o
  -4  -6   5      161.69      158.63      7.61 o
  -3  -6   5     1174.36     1067.52     19.69 o
  -2  -6   5       52.88       58.34      6.26 o
  -1  -6   5      158.87      128.79      5.18 o
   0  -6   5      403.54      380.52      9.35 o
   1  -6   5      415.06      384.74     15.94 o
   2  -6   5       74.01       70.57      7.97 o
   3  -6   5      600.89      628.33     25.04 o
   4  -6   5       41.70       37.56      6.83 o
   5  -6   5       49.98       48.95      7.97 o
   6  -6   5      265.52      221.96     15.94 o
   7  -6   5        4.14        1.14      4.55 o
   8  -6   5       21.35       17.07      6.83 o
   9  -6   5        9.85        1.14      5.69 o
 -12  -5   5        4.13        2.28      5.69 o
 -11  -5   5        0.67        0.89      3.56 o
 -10  -5   5      114.89      120.41      9.85 o
  -9  -5   5        1.81        3.41      5.12 o
  -8  -5   5      284.51      273.52     12.30 o
  -7  -5   5       81.82       79.26      8.54 o
  -6  -5   5       21.83       15.94      4.02 o
  -5  -5   5      874.95      842.45     21.23 o
  -4  -5   5      408.24      414.87     13.26 o
  -3  -5   5     1521.84     1577.10     23.43 o
  -2  -5   5      927.80      948.03     17.67 o
  -1  -5   5      786.67      823.78     16.18 o
   0  -5   5     2206.42     2320.93     36.25 o
   1  -5   5     2408.92     2443.15     78.54 o
   2  -5   5     1152.06     1149.66     37.56 o
   3  -5   5     1065.69     1090.47     37.56 o
   4  -5   5       38.84       35.29      6.83 o
   5  -5   5       92.55      101.31     11.38 o
   6  -5   5       55.21       59.19     10.24 o
   7  -5   5        1.76       -3.41      3.41 o
   8  -5   5       38.67       33.01      9.11 o
   9  -5   5       28.64       42.12     10.24 o
 -13  -4   5        4.78       -2.28      4.55 o
 -12  -4   5       25.63       17.07      6.83 o
 -11  -4   5       22.60       25.02      5.63 o
 -10  -4   5       64.42       77.51      8.20 o
  -9  -4   5      217.02      228.73     11.48 o
  -8  -4   5      206.12      181.03     10.04 o
  -7  -4   5      137.30      142.11      8.74 o
  -6  -4   5      334.07      339.21     12.30 o
  -5  -4   5     2826.67     2968.54     63.17 o
  -4  -4   5      978.37     1000.70     13.77 o
  -3  -4   5      148.33      159.54      4.55 o
  -2  -4   5     7496.75     8342.01    114.33 o
  -1  -4   5      383.67      413.69      8.75 o
   0  -4   5      419.67      454.19      9.33 o
   1  -4   5     3825.89     4338.72     79.67 o
   2  -4   5       97.93       95.48      6.00 o
   3  -4   5      771.53      733.42     16.96 o
   4  -4   5      445.28      479.21     21.63 o
   5  -4   5       21.79       22.77      5.69 o
   6  -4   5      178.03      186.68     14.80 o
   7  -4   5       38.24       40.98      9.11 o
   8  -4   5       41.69       46.67     10.24 o
   9  -4   5       22.19       26.18      7.97 o
 -13  -3   5        5.38        6.83      6.83 o
 -12  -3   5       45.69       40.98      9.11 o
 -11  -3   5       90.15       90.25      9.26 o
 -10  -3   5       15.21       19.35      5.19 o
  -9  -3   5       56.28       44.20      6.00 o
  -8  -3   5       59.29       58.77      6.29 o
  -7  -3   5       82.02       69.83     10.24 o
  -6  -3   5      417.30      408.38     13.40 o
  -5  -3   5      131.26      136.43      7.97 o
  -4  -3   5     2635.29     2685.18     31.76 o
  -3  -3   5      636.54      671.64     11.04 o
  -2  -3   5     2021.06     2281.72     29.34 o
  -1  -3   5      197.40      205.47      6.51 o
   0  -3   5      325.85      342.45     12.82 o
   1  -3   5      669.37      772.69     15.54 o
   2  -3   5      939.24      958.38     18.83 o
   3  -3   5     2090.77     2083.01     34.20 o
   4  -3   5      802.82      817.88     20.53 o
   5  -3   5      397.65      419.81     14.23 o
   6  -3   5      501.42      474.66     25.04 o
   7  -3   5      455.50      409.78     23.90 o
   8  -3   5      154.14      121.80     15.94 o
   9  -3   5        8.59       13.66      6.83 o
 -13  -2   5       15.16        7.97      6.83 o
 -12  -2   5        2.14       11.38      6.83 o
 -11  -2   5       18.44       10.24      5.69 o
 -10  -2   5        8.08        8.54      4.02 o
  -9  -2   5       10.48       11.38      4.55 o
  -8  -2   5      659.93      655.70     19.41 o
  -7  -2   5        0.36       -0.57      2.41 o
  -6  -2   5      418.70      440.71     14.22 o
  -5  -2   5     3689.14     3776.73     46.72 o
  -4  -2   5      621.13      627.04     14.29 o
  -3  -2   5     4641.06     4817.01     57.54 o
  -2  -2   5     8864.00     9242.61    107.59 o
  -1  -2   5     1288.21     1392.32     19.29 o
   0  -2   5     4880.41     4962.72     60.28 o
   1  -2   5     9721.75     9979.53    150.04 o
   2  -2   5     3410.45     3461.36     45.90 o
   3  -2   5      860.41      821.66     14.46 o
   4  -2   5     2133.47     2154.58     28.96 o
   5  -2   5      134.53      135.17      6.53 o
   6  -2   5      173.80      155.22     11.95 o
   7  -2   5       18.75       13.89      3.79 o
   8  -2   5       38.42       40.13     11.95 o
 -13  -1   5        1.89       -3.41      5.69 o
 -11  -1   5      169.85      166.19     13.66 o
 -10  -1   5      120.34      130.90     12.52 o
  -9  -1   5       38.31       28.60      5.19 o
  -8  -1   5      640.01      637.43     23.90 o
  -7  -1   5      124.93      121.80     10.24 o
  -6  -1   5      743.37      754.22     15.86 o
  -5  -1   5      819.29      806.81     20.44 o
  -4  -1   5     2707.74     2840.01     35.84 o
  -3  -1   5      112.42      118.71      6.52 o
  -2  -1   5      706.23      784.31     13.96 o
  -1  -1   5      259.27      236.41      4.41 o
   0  -1   5       78.40       75.03      2.86 o
   1  -1   5     3497.17     3613.13     51.86 o
   2  -1   5     2558.04     2546.95     31.71 o
   3  -1   5      458.91      484.41      9.88 o
   4  -1   5     1088.27     1119.61     19.06 o
   5  -1   5      437.86      459.91     12.30 o
   6  -1   5       67.58       61.44      9.68 o
   7  -1   5       84.94       91.97      7.36 o
   8  -1   5      138.07      140.01     10.24 o
   9  -1   5       70.19       68.30      9.11 o
  10  -1   5        6.74        0.68      5.12 o
 -13   0   5        4.43       10.24      6.83 o
 -12   0   5        2.44       -3.41      4.55 o
 -11   0   5       71.04       56.91      9.11 o
 -10   0   5      153.97      169.60     12.52 o
  -9   0   5       27.21       23.90      5.69 o
  -8   0   5      373.29      379.95     13.66 o
  -7   0   5       25.05       32.29      6.83 o
  -6   0   5      151.67      171.02      6.09 o
  -5   0   5     2744.60     2715.07     39.88 o
  -4   0   5     1645.19     1696.70     26.28 o
  -3   0   5       13.29       18.19      3.49 o
  -2   0   5     6964.54     6358.78    245.52 o
  -1   0   5      469.29      452.24     19.55 o
   0   0   5      662.79      600.40     22.52 o
   1   0   5     1032.00      910.03     14.13 o
   2   0   5      887.84      920.60     14.06 o
   3   0   5      720.85      742.32     10.97 o
   4   0   5       43.28       55.84      3.00 o
   5   0   5        8.14        7.06      1.81 o
   6   0   5      446.97      450.29     11.60 o
   7   0   5        0.08       -0.23      2.34 o
   8   0   5       61.04       73.17      6.81 o
   9   0   5      116.09      101.09      8.42 o
  10   0   5       16.20       20.49      5.19 o
  11   0   5        0.21        1.14      5.69 o
 -13   1   5        1.89        2.28      4.55 o
 -12   1   5       68.07       66.02     10.24 o
 -11   1   5      168.79      157.08     12.52 o
 -10   1   5      119.33       96.75     11.38 o
  -9   1   5       37.62       36.42      6.83 o
  -8   1   5      637.29      623.78     22.77 o
  -7   1   5      123.49      114.49      5.41 o
  -6   1   5      744.44      741.34     14.64 o
  -5   1   5      822.41      786.08     14.81 o
  -4   1   5     2701.55     2763.31     40.42 o
  -3   1   5      120.19      121.81      4.27 o
  -2   1   5      722.59      774.98     11.49 o
  -1   1   5      246.53      246.64      4.93 o
   0   1   5       77.42       80.36      3.09 o
   1   1   5     3521.53     3552.26     43.94 o
   2   1   5     2554.94     2550.37     32.76 o
   3   1   5      458.18      491.15      9.55 o
   4   1   5     1087.57     1112.22     15.42 o
   5   1   5      438.97      441.34      9.26 o
   6   1   5       68.82       67.88      5.05 o
   7   1   5       84.18       88.32      7.40 o
   8   1   5      139.97      132.83     10.24 o
   9   1   5       69.56       85.51      7.61 o
  10   1   5        6.60       12.52      5.69 o
  11   1   5       41.52       46.67      9.11 o
 -13   2   5       15.44       14.80      6.83 o
 -12   2   5        2.10       -1.14      4.55 o
 -11   2   5       18.03       19.35      6.83 o
 -10   2   5        7.50        5.69      4.55 o
  -9   2   5       10.81       11.38      4.55 o
  -8   2   5      661.64      652.03     16.49 o
  -7   2   5        0.23        2.66      1.97 o
  -6   2   5      416.52      448.30     10.67 o
  -5   2   5     3679.80     3662.17     52.93 o
  -4   2   5      620.98      620.54     13.37 o
  -3   2   5     4639.55     4716.13     55.65 o
  -2   2   5     8848.12     9197.22    103.62 o
  -1   2   5     1282.53     1382.70     19.48 o
   0   2   5     4874.94     5033.56     60.16 o
   1   2   5     9740.33     9893.87    115.45 o
   2   2   5     3433.86     3436.83     43.09 o
   3   2   5      848.83      822.96     13.80 o
   4   2   5     2135.52     2089.07     29.33 o
   5   2   5      140.33      125.33      7.54 o
   6   2   5      174.82      182.12      8.05 o
   7   2   5       19.20       17.11      4.02 o
   8   2   5       37.15       44.13      5.19 o
   9   2   5       47.91       54.07      6.44 o
  10   2   5       58.23       75.13     10.24 o
  11   2   5        0.62       -1.14      5.69 o
 -13   3   5        5.13        5.69      5.69 o
 -12   3   5       44.81       69.43     10.24 o
 -11   3   5       91.09      110.41     12.52 o
 -10   3   5       15.66        2.28      3.41 o
  -9   3   5       54.78       60.11      6.00 o
  -8   3   5       59.34       60.33      5.63 o
  -7   3   5       83.72       85.22      9.11 o
  -6   3   5      413.00      435.25     15.46 o
  -5   3   5      121.30      146.53      5.51 o
  -4   3   5     2626.25     2650.70     39.18 o
  -3   3   5      651.63      660.70      9.83 o
  -2   3   5     2027.90     2246.25     25.86 o
  -1   3   5      197.45      204.38      5.38 o
   0   3   5      320.69      333.69      7.21 o
   1   3   5      675.94      737.22     12.42 o
   2   3   5      933.67      922.13     14.95 o
   3   3   5     2077.46     2088.25     28.65 o
   4   3   5      792.70      825.00     17.11 o
   5   3   5      401.76      391.52     14.23 o
   6   3   5      501.87      521.88     14.87 o
   7   3   5      453.60      465.58     14.49 o
   8   3   5      155.07      162.95     15.94 o
   9   3   5        8.34       19.35      6.83 o
  10   3   5       48.87       33.01      7.97 o
  11   3   5       24.67       29.60      7.97 o
 -13   4   5        4.82        6.83      5.69 o
 -12   4   5       25.69       18.21      6.83 o
 -11   4   5       22.60       17.07      5.69 o
 -10   4   5       65.28       84.23     10.24 o
  -9   4   5      218.83      218.81     11.95 o
  -8   4   5      206.22      199.50      9.23 o
  -7   4   5      133.07      134.46      6.81 o
  -6   4   5      338.79      358.94     11.95 o
  -5   4   5     2845.71     2896.10     50.63 o
  -4   4   5      954.83     1011.07     14.15 o
  -3   4   5      152.23      166.70      5.40 o
  -2   4   5     7533.40     8028.13     84.41 o
  -1   4   5      376.53      423.80      8.93 o
   0   4   5      440.37      450.22      9.16 o
   1   4   5     3826.37     4200.29     52.71 o
   2   4   5       98.38       91.12      6.08 o
   3   4   5      783.86      722.59     13.10 o
   4   4   5      447.41      489.53     14.07 o
   5   4   5       22.01       19.42      4.02 o
   6   4   5      178.95      171.29      8.42 o
   7   4   5       39.81       41.10      5.63 o
   8   4   5       43.02       37.77      6.83 o
   9   4   5       21.89       23.90      6.83 o
  10   4   5        4.41       10.24      5.69 o
  11   4   5        8.07       -4.55      4.55 o
 -12   5   5        4.04       12.52      6.83 o
 -11   5   5        0.62        0.00      4.55 o
 -10   5   5      112.01      113.26      8.85 o
  -9   5   5        1.95        2.28      3.22 o
  -8   5   5      283.04      268.35     14.80 o
  -7   5   5       77.97       88.19      5.67 o
  -6   5   5       19.27       17.54      3.56 o
  -5   5   5      881.56      875.20     16.90 o
  -4   5   5      410.06      434.18     11.52 o
  -3   5   5     1495.90     1583.53     22.52 o
  -2   5   5      917.94      948.17     14.53 o
  -1   5   5      792.41      826.82     16.59 o
   0   5   5     2204.70     2334.40     31.84 o
   1   5   5     2394.37     2479.49     33.34 o
   2   5   5     1148.41     1194.88     21.47 o
   3   5   5     1069.25     1117.71     20.78 o
   4   5   5       38.38       44.84      8.54 o
   5   5   5       93.42       88.79      6.81 o
   6   5   5       53.62       68.60      6.44 o
   7   5   5        2.21        2.85      3.22 o
   8   5   5       38.18       37.56      7.97 o
   9   5   5       30.37       28.46      7.97 o
  10   5   5       10.61        5.69      5.69 o
  11   5   5        0.00        4.55      6.83 o
 -12   6   5        2.03        4.55      5.69 o
 -11   6   5       13.70       19.35      6.83 o
 -10   6   5        5.55       10.66      4.37 o
  -9   6   5       21.43       21.68      5.12 o
  -8   6   5       76.65       64.96      6.44 o
  -7   6   5       28.50       30.15      4.63 o
  -6   6   5       39.73       39.53      3.83 o
  -5   6   5      251.78      254.65      7.03 o
  -4   6   5      171.13      161.20      5.33 o
  -3   6   5     1182.64     1078.52     16.66 o
  -2   6   5       54.23       65.26      5.75 o
  -1   6   5      160.12      149.10      7.24 o
   0   6   5      411.85      363.04     10.24 o
   1   6   5      409.57      393.19     14.33 o
   2   6   5       71.31       66.38      5.01 o
   3   6   5      607.76      628.92     16.90 o
   4   6   5       41.29       43.51     11.38 o
   5   6   5       50.83       62.34      6.00 o
   6   6   5      268.26      241.31     10.37 o
   7   6   5        4.15        5.69      5.69 o
   8   6   5       20.24       13.66      5.69 o
   9   6   5        9.74       13.66      6.83 o
  10   6   5        5.39        9.11      6.83 o
 -11   7   5       12.70       14.80      5.69 o
 -10   7   5        4.81        1.82      5.12 o
  -9   7   5        8.30        6.32      3.56 o
  -8   7   5      274.00      281.07     21.63 o
  -7   7   5       59.07       72.44      9.68 o
  -6   7   5        3.75        2.05      2.63 o
  -5   7   5     1247.17     1263.97     22.44 o
  -4   7   5      337.60      332.63      8.21 o
  -3   7   5      284.31      277.21      7.39 o
  -2   7   5      120.06      121.32      9.28 o
  -1   7   5      339.60      338.57     13.03 o
   0   7   5      962.37      956.08     19.33 o
   1   7   5      110.06       94.57      6.73 o
   2   7   5      386.19      409.95     11.31 o
   3   7   5      940.48      885.44     24.47 o
   4   7   5      236.28      268.44     15.94 o
   5   7   5       14.57       10.62      3.56 o
   6   7   5      135.10      135.07      8.74 o
   7   7   5       41.23       35.29      7.97 o
   8   7   5       13.27       14.80      6.83 o
   9   7   5        7.46        4.55      4.55 o
  10   7   5        3.14       11.38      6.83 o
 -11   8   5        0.53        0.46      3.79 o
 -10   8   5       10.22       17.07      5.19 o
  -9   8   5        4.22        5.82      3.56 o
  -8   8   5        7.47       10.24      4.02 o
  -7   8   5       81.21       87.89      7.93 o
  -6   8   5       43.95       46.67      6.00 o
  -5   8   5      167.47      157.39      7.39 o
  -4   8   5      180.97      184.02      7.89 o
  -3   8   5       32.00       32.20      4.13 o
  -2   8   5      565.46      566.19     14.17 o
  -1   8   5      260.44      253.32      9.15 o
   0   8   5      287.13      281.96      9.58 o
   1   8   5      574.72      544.96     14.02 o
   2   8   5      209.03      196.45     11.38 o
   3   8   5      643.73      646.98     18.90 o
   4   8   5       54.54       60.68      6.81 o
   5   8   5      100.63      105.86      8.74 o
   6   8   5       81.14      103.58     13.66 o
   7   8   5       12.64       13.66      6.83 o
   8   8   5       67.56       96.75     13.66 o
   9   8   5        3.35       11.38      6.83 o
 -10   9   5      102.85      111.65     10.04 o
  -9   9   5        0.67        6.21      4.37 o
  -8   9   5       42.53       49.59      6.81 o
  -7   9   5      173.54      148.79      9.85 o
  -6   9   5        5.26        8.88      3.79 o
  -5   9   5        4.76        5.06      3.56 o
  -4   9   5       66.61       65.50      7.90 o
  -3   9   5      381.44      394.98     16.90 o
  -2   9   5      244.66      243.58      9.35 o
  -1   9   5      151.60      163.39      7.65 o
   0   9   5      358.46      335.14     18.78 o
   1   9   5      119.72      113.40      8.85 o
   2   9   5       94.96       82.38      7.61 o
   3   9   5       20.95       22.04      4.37 o
   4   9   5       75.11       78.42      7.61 o
   5   9   5       79.87       85.84      7.93 o
   6   9   5       46.76       50.08     10.24 o
   7   9   5       31.27       40.98     10.24 o
   8   9   5       37.66       40.98     10.24 o
   9   9   5        3.81        7.97      6.83 o
 -10  10   5       36.80       48.15      7.61 o
  -9  10   5        5.73       10.72      4.63 o
  -8  10   5      136.08      135.79     10.84 o
  -7  10   5       96.27       83.09     12.52 o
  -6  10   5       16.90       19.35      7.97 o
  -5  10   5      182.42      187.93     29.60 o
  -4  10   5      161.79      142.79     14.80 o
  -3  10   5      297.73      303.55     13.26 o
  -2  10   5      113.38      123.22     11.38 o
  -1  10   5      200.16      201.83     10.84 o
   0  10   5      417.91      432.97     12.18 o
   1  10   5       44.81       52.62      5.57 o
   2  10   5       48.61       52.25      5.45 o
   3  10   5      195.51      210.33     10.84 o
   4  10   5       73.32       84.36      8.42 o
   5  10   5       28.32       23.90      7.97 o
   6  10   5      135.29      122.93     15.94 o
   7  10   5        2.47        2.28      6.83 o
   8  10   5       41.01       30.73     10.24 o
  -9  11   5       27.87       28.46      9.11 o
  -8  11   5       18.25       13.66      7.97 o
  -7  11   5       55.36       47.81     11.38 o
  -6  11   5      217.37      270.91     19.35 o
  -5  11   5       35.25       34.03      6.00 o
  -4  11   5      177.65      185.31     11.48 o
  -3  11   5       63.54       71.71      7.61 o
  -2  11   5      101.57      102.99     15.94 o
  -1  11   5       40.46       40.81      6.00 o
   0  11   5      184.45      180.07      8.80 o
   1  11   5      101.05      110.04      7.36 o
   2  11   5       98.93      102.10      7.17 o
   3  11   5       44.21       44.21      7.40 o
   4  11   5       29.94       38.70      9.11 o
   5  11   5       59.56       63.74     12.52 o
   7  11   5       17.40       21.63      7.97 o
  -8  12   5        1.90       -5.69      6.83 o
  -7  12   5       12.46       12.52      7.97 o
  -6  12   5       22.06       34.15     10.24 o
  -5  12   5       22.62       30.85      7.40 o
  -4  12   5      109.00      107.78     25.04 o
  -3  12   5       67.78       67.46      9.68 o
  -2  12   5      182.63      205.16     12.30 o
  -1  12   5       14.89       15.32      5.19 o
   0  12   5       47.93       49.37      5.45 o
   1  12   5       94.58      116.21      7.83 o
   2  12   5      104.47      105.65      7.83 o
   3  12   5        0.42        1.31      3.02 o
   4  12   5       88.09       89.92     13.66 o
   5  12   5       19.06       14.80      7.97 o
   6  12   5       14.34       14.80      7.97 o
  -6  13   5       68.14       83.09     14.80 o
  -5  13   5        2.53        1.03      4.37 o
  -4  13   5       63.63       45.56      7.11 o
  -3  13   5       64.81       63.25      8.42 o
  -2  13   5      107.80      117.84     10.46 o
  -1  13   5       29.06       40.01      6.81 o
   0  13   5       50.29       66.42      9.11 o
   1  13   5      257.72      277.16     10.94 o
   2  13   5      100.36      123.25      8.75 o
   3  13   5       56.96       69.94     14.23 o
   4  13   5       64.16       52.36     11.38 o
   5  13   5        7.07        3.41      5.69 o
  -4  14   5        7.24       10.24      5.19 o
  -3  14   5       52.90       61.94      8.74 o
  -2  14   5       19.17       16.10      6.83 o
  -1  14   5        6.29        6.83      4.83 o
   0  14   5       39.85       52.94     10.81 o
   1  14   5       64.35       70.99     11.95 o
   2  14   5       44.04       46.05      7.61 o
   3  14   5        2.22       -2.28      5.69 o
  -3 -14   6       35.60       27.32      9.11 o
  -2 -14   6        3.60       -5.69      5.69 o
  -1 -14   6       31.35       31.87      9.11 o
   0 -14   6        9.45        3.41      6.83 o
   1 -14   6       23.62       31.87     10.24 o
   2 -14   6       55.21       59.19     12.52 o
  -6 -13   6       35.50       39.84     10.24 o
  -5 -13   6        0.49        4.55      6.83 o
  -4 -13   6        5.86       -1.14      5.69 o
  -3 -13   6       10.72       11.38      6.83 o
  -2 -13   6      106.21      128.63     15.94 o
  -1 -13   6       29.96       25.04      9.11 o
   0 -13   6       90.53       83.09     13.66 o
   1 -13   6       10.26        9.11      6.83 o
   2 -13   6        0.01       -5.69      5.69 o
  -7 -12   6       12.93        9.11      6.83 o
  -6 -12   6       26.58       22.77      7.97 o
  -5 -12   6        0.24        2.28      5.69 o
  -4 -12   6       19.51       35.29      9.11 o
  -3 -12   6       30.86       22.77      7.97 o
  -2 -12   6        5.64        6.83      5.69 o
  -1 -12   6      116.40       89.92     12.52 o
   0 -12   6       25.77       18.21      7.97 o
   1 -12   6        8.77       20.49      6.83 o
   2 -12   6       49.77       71.71     12.52 o
  -8 -11   6       79.63      111.55     14.80 o
  -7 -11   6       13.28       14.80      6.83 o
  -6 -11   6       22.75       10.24      6.83 o
  -5 -11   6        3.96        1.46      2.73 o
  -4 -11   6       51.01       41.45      4.07 o
  -3 -11   6        3.96       13.66      5.69 o
  -2 -11   6      244.16      249.28     17.07 o
  -1 -11   6       73.41       84.23     11.38 o
   0 -11   6      146.85      151.39     15.94 o
   1 -11   6        4.16        4.55      3.98 o
   2 -11   6      129.35      136.59      7.97 o
   3 -11   6        0.56        3.41      3.41 o
  -9 -10   6        4.20        2.28      5.69 o
  -8 -10   6        7.49        7.97      6.83 o
  -7 -10   6        4.87       20.49      6.83 o
  -6 -10   6       11.18       12.75      4.55 o
  -5 -10   6      131.61      135.11      7.58 o
  -4 -10   6       25.59       22.92      3.95 o
  -3 -10   6      216.31      210.41      8.62 o
  -2 -10   6      108.52      105.35      6.00 o
  -1 -10   6       62.55       62.24      4.16 o
   0 -10   6       55.41       56.06      4.07 o
   1 -10   6      116.04       97.61     11.38 o
   2 -10   6       95.70      101.31      7.97 o
   3 -10   6        6.68        2.28      3.41 o
   4 -10   6       52.68       45.53      7.97 o
 -10  -9   6       14.46       19.35      7.97 o
  -9  -9   6       31.20       34.15      9.11 o
  -8  -9   6       74.37       76.26     11.38 o
  -7  -9   6        2.24        3.41      3.79 o
  -6  -9   6        1.12        1.46      2.73 o
  -5  -9   6       34.02       36.89      5.19 o
  -4  -9   6      127.42      135.90     10.24 o
  -3  -9   6       62.59       68.87      6.26 o
  -2  -9   6      346.29      325.23     10.93 o
  -1  -9   6      672.69      633.10     16.96 o
   0  -9   6      228.34      218.37     10.81 o
   1  -9   6      132.97      141.95      7.76 o
   2  -9   6       33.75       42.12      5.69 o
   3  -9   6       83.23       66.02      7.97 o
   4  -9   6       74.13       80.82     10.24 o
   5  -9   6        8.90        4.55      4.55 o
 -11  -8   6       17.31       25.04      7.97 o
 -10  -8   6        8.32       12.52      6.83 o
  -9  -8   6       32.08       28.46      9.11 o
  -8  -8   6        0.57        1.14      3.22 o
  -7  -8   6       34.20       41.94      6.00 o
  -6  -8   6       11.19        8.73      3.56 o
  -5  -8   6       30.34       21.89      4.37 o
  -4  -8   6      666.49      666.43     18.46 o
  -3  -8   6      108.99      105.86      6.53 o
  -2  -8   6       17.45       25.10      3.56 o
  -1  -8   6     1570.48     1524.51     32.17 o
   0  -8   6      104.18      100.57      6.53 o
   1  -8   6      105.35      116.10      9.11 o
   2  -8   6     1159.22     1145.11     37.56 o
   3  -8   6      106.18      107.00      9.11 o
   4  -8   6       26.31       21.63      5.69 o
   5  -8   6      279.78      272.05     17.07 o
   6  -8   6       20.81       17.07      6.83 o
 -11  -7   6        2.16        5.69      5.69 o
 -10  -7   6       38.09       20.49      7.97 o
  -9  -7   6       33.71       35.13      6.00 o
  -8  -7   6        7.38        4.17      3.56 o
  -7  -7   6      487.40      496.14     35.29 o
  -6  -7   6      130.14      139.59      9.23 o
  -5  -7   6      235.32      218.81     11.95 o
  -4  -7   6       24.86       23.90      4.02 o
  -3  -7   6      490.86      449.26     14.07 o
  -2  -7   6      229.64      239.23      9.56 o
  -1  -7   6     1039.99     1001.24     48.95 o
   0  -7   6      187.43      194.18      8.74 o
   1  -7   6      180.50      163.91     10.24 o
   2  -7   6      196.01      186.68     11.38 o
   3  -7   6      155.12      155.94     11.38 o
   4  -7   6       66.31       53.50      7.97 o
   5  -7   6        3.89        5.69      4.55 o
   6  -7   6       52.19       43.25      9.11 o
   7  -7   6       18.48       25.04      7.97 o
 -12  -6   6        2.00        1.14      4.55 o
 -11  -6   6        2.26        0.00      5.69 o
 -10  -6   6      105.87       96.10      9.56 o
  -9  -6   6      140.90      144.67     10.81 o
  -8  -6   6       23.60       20.75      4.83 o
  -7  -6   6      699.61      733.36     38.13 o
  -6  -6   6      247.30      242.54     10.84 o
  -5  -6   6       96.59      105.58      7.61 o
  -4  -6   6     1356.40     1404.18     64.31 o
  -3  -6   6      348.88      353.05     11.65 o
  -2  -6   6      808.13      741.42    114.40 o
  -1  -6   6      728.56      707.64     18.10 o
   0  -6   6     1196.97     1093.91     97.89 o
   1  -6   6     1121.57     1148.52     36.42 o
   2  -6   6      293.26      308.47     15.94 o
   3  -6   6      465.19      479.21     21.63 o
   4  -6   6      717.73      701.18     29.60 o
   5  -6   6      299.48      291.40     18.21 o
   6  -6   6       18.61       22.77      6.83 o
   7  -6   6      128.73      136.59     15.94 o
   8  -6   6       91.27      134.32     17.07 o
 -12  -5   6       45.77       36.42      9.11 o
 -11  -5   6       22.03       23.90      7.97 o
 -10  -5   6       18.19       16.37      5.19 o
  -9  -5   6      191.87      212.91     11.48 o
  -8  -5   6       32.32       44.19      6.44 o
  -7  -5   6      532.09      519.28     17.18 o
  -6  -5   6      104.87       99.98      7.61 o
  -5  -5   6       49.50       52.06     10.81 o
  -4  -5   6      220.49      213.82      9.23 o
  -3  -5   6      678.63      677.22     16.89 o
  -2  -5   6       92.22       97.03      6.00 o
  -1  -5   6       87.19       63.74      5.19 o
   0  -5   6      190.97      189.54      8.05 o
   1  -5   6      919.10      901.52     30.73 o
   2  -5   6      482.37      508.81     21.63 o
   3  -5   6      617.33      601.01     25.04 o
   4  -5   6      807.51      800.21     31.87 o
   5  -5   6     1117.74     1085.92     40.98 o
   6  -5   6      106.12       95.62     12.52 o
   7  -5   6      189.16      209.44     17.07 o
   8  -5   6      177.58      162.77     18.21 o
   9  -5   6        1.92        9.11      6.83 o
 -12  -4   6        3.03        4.55      5.69 o
 -11  -4   6       12.87       10.81      7.40 o
 -10  -4   6      106.51       93.48      9.56 o
  -9  -4   6      144.04      148.86     21.06 o
  -8  -4   6      169.78      174.14      9.85 o
  -7  -4   6       66.34       67.73      6.81 o
  -6  -4   6     1563.02     1568.01     34.67 o
  -5  -4   6      436.17      450.01     14.42 o
  -4  -4   6        2.25        5.12      2.41 o
  -3  -4   6     2160.54     2124.21     31.87 o
  -2  -4   6      408.59      418.58      8.64 o
  -1  -4   6      457.68      366.60      9.58 o
   0  -4   6       30.76       27.22      4.05 o
   1  -4   6      582.91      543.75     15.68 o
   2  -4   6      639.18      590.77     23.90 o
   3  -4   6      188.14      176.59     10.81 o
   4  -4   6      428.54      459.86     21.63 o
   5  -4   6      448.85      461.00     23.90 o
   6  -4   6       41.89       46.67      9.11 o
   7  -4   6      225.34      214.00     17.07 o
   8  -4   6       50.92       51.22     11.38 o
   9  -4   6       19.22       10.24      6.83 o
 -13  -3   6        3.31       14.80      6.83 o
 -12  -3   6       12.61        4.55      5.69 o
 -11  -3   6        9.89        6.21      4.37 o
 -10  -3   6        0.84       -0.57      3.22 o
  -9  -3   6       73.67       78.23      9.11 o
  -8  -3   6       37.32       38.48      5.46 o
  -7  -3   6       56.83       60.92      6.81 o
  -6  -3   6      134.08      135.70      7.93 o
  -5  -3   6      178.30      174.54     14.80 o
  -4  -3   6     1896.55     2062.65     27.86 o
  -3  -3   6      803.84      824.02     14.43 o
  -2  -3   6     1831.89     1874.16     25.45 o
  -1  -3   6     6577.70     6929.44     85.43 o
   0  -3   6     1878.08     1878.68     30.52 o
   1  -3   6      201.07      209.23     23.33 o
   2  -3   6     1129.68     1175.34     21.85 o
   3  -3   6      394.49      439.61     12.58 o
   4  -3   6       10.04       13.66      4.55 o
   5  -3   6       25.99       22.77      6.83 o
   6  -3   6        3.76        2.28      4.55 o
   7  -3   6      220.89      252.70     18.21 o
   8  -3   6       18.65       18.21      6.83 o
 -13  -2   6        9.18       21.63      7.97 o
 -12  -2   6       15.86       19.35      6.83 o
 -11  -2   6       26.25       17.07      5.69 o
 -10  -2   6        9.59       12.73      4.37 o
  -9  -2   6        2.89        7.97      4.02 o
  -8  -2   6       76.70       69.47      8.54 o
  -7  -2   6      528.57      551.02     16.96 o
  -6  -2   6       25.58       28.03      4.37 o
  -5  -2   6      529.18      582.43     14.31 o
  -4  -2   6      688.94      616.03     12.17 o
  -3  -2   6       15.90       18.32      2.93 o
  -2  -2   6      710.88      675.82     11.49 o
  -1  -2   6     1516.32     1702.17     23.47 o
   0  -2   6      802.54      799.41     13.22 o
   1  -2   6      579.22      552.76     12.00 o
   2  -2   6      845.78      988.33     16.88 o
   3  -2   6      572.82      617.84     13.89 o
   4  -2   6      167.75      181.37      6.09 o
   5  -2   6       90.70       85.63      6.26 o
   6  -2   6       72.49       83.09     11.38 o
   7  -2   6        2.90       -1.14      4.55 o
   8  -2   6      116.28       96.75     13.66 o
  11  -2   6       51.42       68.30     11.38 o
 -13  -1   6        4.36       10.24      6.83 o
 -12  -1   6       13.57       17.07      6.83 o
 -11  -1   6       14.04       18.21      6.83 o
 -10  -1   6       30.75       45.53      7.97 o
  -9  -1   6       52.05       29.12      7.40 o
  -8  -1   6      476.05      482.63     20.49 o
  -7  -1   6       36.91       24.57      9.11 o
  -6  -1   6     1173.40     1154.21     34.15 o
  -5  -1   6      232.99      254.66     12.27 o
  -4  -1   6      186.83      187.61      5.98 o
  -3  -1   6      924.41     1005.54     16.78 o
  -2  -1   6       93.91       64.23      7.36 o
  -1  -1   6       52.97       42.86      2.59 o
   0  -1   6      136.99      130.16      3.67 o
   1  -1   6      684.65      726.28     11.90 o
   2  -1   6      420.58      416.13      7.40 o
   3  -1   6      719.95      768.51     12.61 o
   4  -1   6      639.26      664.39     13.80 o
   5  -1   6      386.74      376.73     13.66 o
   6  -1   6      453.82      461.16     17.94 o
   7  -1   6       29.24       42.88      4.51 o
   8  -1   6        6.93        7.34      3.56 o
   9  -1   6       19.22       39.84      9.11 o
  10  -1   6       32.95       23.90      7.97 o
  11  -1   6       13.36       18.21      7.97 o
 -13   0   6       15.18        1.14      5.69 o
 -12   0   6        7.62        5.69      5.69 o
 -11   0   6       59.57       58.05      9.11 o
 -10   0   6      103.38      100.17     11.38 o
  -9   0   6      171.26      175.29     12.52 o
  -8   0   6      414.63      428.71     15.31 o
  -7   0   6       53.15       63.25      6.29 o
  -6   0   6      464.98      487.34     11.05 o
  -5   0   6      192.65      202.26      6.65 o
  -4   0   6      122.58      124.38      4.63 o
  -3   0   6      202.27      192.94      5.73 o
  -2   0   6        2.85        1.14      0.99 o
  -1   0   6      254.88      243.03      5.35 o
   0   0   6        1.59        1.79      0.69 o
   1   0   6        1.16        1.14      0.99 o
   2   0   6      198.91      199.52      5.43 o
   3   0   6      116.37      118.32      4.50 o
   4   0   6      324.82      308.18      6.83 o
   5   0   6      665.78      757.12     13.79 o
   6   0   6       12.26       13.56      3.02 o
   7   0   6      329.53      359.08     12.80 o
   8   0   6       91.95       92.19     22.20 o
   9   0   6        9.86       11.28      4.37 o
  10   0   6       17.75       19.92      5.69 o
 -13   1   6        4.20        5.69      5.69 o
 -12   1   6       13.01       12.52      5.69 o
 -11   1   6       14.28        7.97      5.69 o
 -10   1   6       29.43       31.87      7.97 o
  -9   1   6       51.80       37.56      6.83 o
  -8   1   6      476.32      478.08     20.49 o
  -7   1   6       38.79       36.07      3.83 o
  -6   1   6     1177.95     1175.12     20.81 o
  -5   1   6      231.58      250.44      7.18 o
  -4   1   6      186.09      193.89      6.09 o
  -3   1   6      921.65      988.25     17.07 o
  -2   1   6       89.95       68.19      3.61 o
  -1   1   6       50.28       43.28      2.25 o
   0   1   6      145.13      125.97      3.57 o
   1   1   6      685.31      733.21     10.50 o
   2   1   6      399.96      419.08      8.55 o
   3   1   6      732.68      763.84     13.26 o
   4   1   6      644.52      646.42     12.23 o
   5   1   6      368.07      392.06     10.79 o
   6   1   6      452.09      445.56     14.07 o
   7   1   6       29.90       32.30      6.83 o
   8   1   6        5.57        8.35      3.56 o
   9   1   6       18.60       28.05      5.19 o
  10   1   6       33.01       31.28      6.00 o
  11   1   6       13.36       12.52      6.83 o
 -13   2   6        9.20       17.07      6.83 o
 -12   2   6       16.15       21.63      6.83 o
 -11   2   6       26.30       38.70      7.97 o
 -10   2   6        9.39       13.66      5.69 o
  -9   2   6        2.88        6.83      4.55 o
  -8   2   6       78.23       85.39      6.44 o
  -7   2   6      519.51      570.51     14.87 o
  -6   2   6       26.33       41.92      4.61 o
  -5   2   6      543.89      566.15     12.39 o
  -4   2   6      647.82      630.00     12.63 o
  -3   2   6       17.20       17.57      1.93 o
  -2   2   6      717.23      680.31     10.00 o
  -1   2   6     1480.55     1697.47     21.66 o
   0   2   6      802.79      799.01     13.11 o
   1   2   6      580.21      551.46     10.43 o
   2   2   6      853.94      998.10     16.43 o
   3   2   6      567.93      610.93     11.68 o
   4   2   6      170.23      177.52      5.92 o
   5   2   6       91.28       84.99      7.97 o
   6   2   6       69.89       68.60      6.44 o
   7   2   6        3.21        0.81      2.73 o
   8   2   6      113.49      126.12      9.23 o
   9   2   6       18.44       22.26      6.26 o
  10   2   6        0.06        5.69      5.69 o
  11   2   6       50.93       45.53     10.24 o
 -13   3   6        3.33        0.00      5.69 o
 -12   3   6       12.72       12.52      5.69 o
 -11   3   6        9.48        5.69      4.55 o
 -10   3   6        0.90        1.14      3.41 o
  -9   3   6       74.27       85.37     10.24 o
  -8   3   6       40.11       40.48      4.83 o
  -7   3   6       49.48       59.19      5.63 o
  -6   3   6      136.67      132.95      6.81 o
  -5   3   6      174.62      187.33      6.31 o
  -4   3   6     1892.13     2073.05     27.43 o
  -3   3   6      810.07      815.48     12.01 o
  -2   3   6     1832.82     1841.73     22.22 o
  -1   3   6     6586.13     6758.91     81.82 o
   0   3   6     1890.76     1840.57     25.84 o
   1   3   6      203.16      193.20      6.08 o
   2   3   6     1122.93     1164.88     18.33 o
   3   3   6      402.68      435.58      9.63 o
   4   3   6        9.89       15.56      2.86 o
   5   3   6       26.56       20.55      4.02 o
   6   3   6        3.69        5.85      6.83 o
   7   3   6      222.03      244.73     14.80 o
   8   3   6       17.29       13.04      4.37 o
   9   3   6      104.28      134.32     14.80 o
  10   3   6       85.74       87.65     12.52 o
  11   3   6        0.44        4.55      6.83 o
 -12   4   6        2.90       -4.55      4.55 o
 -11   4   6       13.45       12.52      5.69 o
 -10   4   6      104.53      114.97     12.52 o
  -9   4   6      140.68      164.92      8.85 o
  -8   4   6      174.87      174.27      8.42 o
  -7   4   6       61.55       68.92      6.00 o
  -6   4   6     1546.45     1604.94     35.86 o
  -5   4   6      446.60      462.79     10.55 o
  -4   4   6        3.06        0.85      1.25 o
  -3   4   6     2147.53     2109.41     25.46 o
  -2   4   6      410.78      430.44      7.57 o
  -1   4   6      452.57      358.80     10.51 o
   0   4   6       30.08       29.30      2.76 o
   1   4   6      579.03      558.67     10.88 o
   2   4   6      604.74      621.71     12.03 o
   3   4   6      184.73      181.02      6.77 o
   4   4   6      422.26      460.73     11.97 o
   5   4   6      437.17      449.31     14.07 o
   6   4   6       41.70       41.87      5.19 o
   7   4   6      219.02      233.25     23.90 o
   8   4   6       51.28       45.38      6.00 o
   9   4   6       18.71       18.21      6.83 o
  10   4   6       55.32       52.36     10.24 o
  11   4   6        1.33        1.14      5.69 o
 -12   5   6       46.06       47.81      9.11 o
 -11   5   6       22.05       19.35      6.83 o
 -10   5   6       18.20       14.80      5.69 o
  -9   5   6      189.65      216.65     10.04 o
  -8   5   6       32.78       40.83      5.19 o
  -7   5   6      534.00      535.63     12.84 o
  -6   5   6      109.04      115.94      8.36 o
  -5   5   6       49.27       51.42      4.00 o
  -4   5   6      224.00      217.46      6.13 o
  -3   5   6      688.52      657.60     11.66 o
  -2   5   6       90.72       88.65      3.49 o
  -1   5   6       88.09       63.70      6.70 o
   0   5   6      191.35      173.93      6.93 o
   1   5   6      917.82      905.03     20.15 o
   2   5   6      487.38      498.43     12.39 o
   3   5   6      622.51      622.65     14.34 o
   4   5   6      805.81      798.32     20.07 o
   5   5   6     1124.91     1070.95     44.39 o
   6   5   6      106.91      102.82      8.42 o
   7   5   6      190.07      205.83     10.37 o
   8   5   6      178.32      135.45     14.80 o
   9   5   6        1.82        4.55      5.69 o
  10   5   6       17.10       26.18      7.97 o
 -12   6   6        1.77       -4.55      4.55 o
 -11   6   6        2.16       -4.55      4.55 o
 -10   6   6      106.48       82.27      9.11 o
  -9   6   6      141.46      157.73      9.85 o
  -8   6   6       23.78       20.43      5.12 o
  -7   6   6      703.23      713.56     19.61 o
  -6   6   6      247.48      251.54      8.69 o
  -5   6   6       94.35      112.23      5.23 o
  -4   6   6     1362.63     1319.50     21.62 o
  -3   6   6      347.82      359.08     13.27 o
  -2   6   6      800.51      809.11     20.17 o
  -1   6   6      725.39      706.12     15.59 o
   0   6   6     1189.08     1194.84     21.97 o
   1   6   6     1125.72     1132.08     21.97 o
   2   6   6      291.33      293.43      9.58 o
   3   6   6      461.29      503.85     18.07 o
   4   6   6      718.61      713.91     19.27 o
   5   6   6      301.09      344.76     12.80 o
   6   6   6       20.28       24.39      4.83 o
   7   6   6      127.37      138.20     14.80 o
   8   6   6       93.43       95.62     12.52 o
   9   6   6        9.28       12.52      6.83 o
  10   6   6        7.48        3.41      5.69 o
 -11   7   6        2.16       10.24      5.69 o
 -10   7   6       37.88       35.93     10.24 o
  -9   7   6       35.08       37.07      5.63 o
  -8   7   6        7.56        6.70      3.56 o
  -7   7   6      481.19      528.94     34.72 o
  -6   7   6      126.35      112.51      8.36 o
  -5   7   6      236.06      229.17      7.04 o
  -4   7   6       23.76       19.85      3.47 o
  -3   7   6      477.48      492.83     13.11 o
  -2   7   6      233.39      227.34     10.39 o
  -1   7   6     1048.70      996.43     20.23 o
   0   7   6      193.56      199.61     14.05 o
   1   7   6      170.76      152.36     11.50 o
   2   7   6      196.92      187.26      9.66 o
   3   7   6      161.85      161.39     10.24 o
   4   7   6       58.46       62.58     12.52 o
   5   7   6        2.48        8.22      3.56 o
   6   7   6       49.00       45.71      6.00 o
   7   7   6       21.11       22.77      7.97 o
   8   7   6       33.62       26.18      7.97 o
   9   7   6       17.25       13.66      6.83 o
 -11   8   6       17.72       19.44      5.19 o
 -10   8   6        8.08       11.03     11.38 o
  -9   8   6       33.03       25.34      5.63 o
  -8   8   6        0.44        0.43      2.93 o
  -7   8   6       35.67       39.32      5.46 o
  -6   8   6       13.35       13.66      6.83 o
  -5   8   6       30.12       35.51      4.60 o
  -4   8   6      672.48      669.66     16.59 o
  -3   8   6      111.05      119.73      9.34 o
  -2   8   6       18.77       18.02      3.68 o
  -1   8   6     1582.53     1539.76     28.33 o
   0   8   6      106.10      100.74     13.66 o
   1   8   6      110.56      106.76      8.42 o
   2   8   6     1184.17     1149.54     34.15 o
   3   8   6      109.10      100.37     15.94 o
   4   8   6       27.97       19.92      4.83 o
   5   8   6      285.51      267.68     14.23 o
   6   8   6       19.97       33.01      9.11 o
   7   8   6        2.81        4.55      5.69 o
   8   8   6       45.55       27.32      9.11 o
   9   8   6       30.58       35.29     10.24 o
 -10   9   6       14.04       15.45      5.46 o
  -9   9   6       33.22       28.57      7.97 o
  -8   9   6       74.57       68.30     12.52 o
  -7   9   6        1.85        4.55      5.69 o
  -6   9   6        0.58        4.55      6.83 o
  -5   9   6       32.94       32.90      5.46 o
  -4   9   6      128.67      121.52     13.09 o
  -3   9   6       60.12       50.73      6.44 o
  -2   9   6      342.07      345.88     13.68 o
  -1   9   6      669.66      666.21     19.71 o
   0   9   6      220.20      234.44     15.94 o
   1   9   6      138.18      162.99     10.04 o
   2   9   6       32.55       38.70      5.63 o
   3   9   6       78.67       84.90      8.05 o
   4   9   6       74.35       90.55     20.49 o
   5   9   6        9.14        5.12      4.02 o
   6   9   6      154.50      140.01     17.07 o
   7   9   6        7.01       12.52      6.83 o
   8   9   6        8.97       12.52      7.97 o
  -9  10   6        4.11        0.00      6.83 o
  -8  10   6        7.43        3.41      6.83 o
  -7  10   6        4.54        5.69      6.83 o
  -6  10   6       12.51        3.41      6.83 o
  -5  10   6      135.87      130.87     30.73 o
  -4  10   6       23.06       20.16      6.26 o
  -3  10   6      221.31      221.24     21.63 o
  -2  10   6      114.19      115.37      9.56 o
  -1  10   6       66.71       56.82      6.81 o
   0  10   6       57.20       55.53      8.54 o
   1  10   6      107.85      101.45     10.24 o
   2  10   6       99.59       91.54     11.38 o
   3  10   6        5.87        1.90      3.56 o
   4  10   6       50.34       55.15      7.61 o
   5  10   6       19.95       17.07      6.83 o
   6  10   6       19.57       22.77      9.11 o
   7  10   6       26.32       11.38      7.97 o
   8  10   6        8.63        2.28      5.69 o
  -8  11   6       78.05       71.71     13.66 o
  -7  11   6       13.00       17.07      7.97 o
  -6  11   6       23.27       12.81      4.63 o
  -5  11   6        4.13        8.30     12.52 o
  -4  11   6       49.95       42.79      6.81 o
  -3  11   6        3.75        4.33      3.98 o
  -2  11   6      243.57      243.72     12.46 o
  -1  11   6       74.77       82.84      8.85 o
   0  11   6      147.07      158.95     19.35 o
   1  11   6        4.48        6.93      5.12 o
   2  11   6      128.96      139.87     10.84 o
   3  11   6        0.51        8.80      4.37 o
   4  11   6       52.44       49.57      7.24 o
   5  11   6       25.22       22.77      9.11 o
   6  11   6       47.74       72.85     12.52 o
   7  11   6       22.30       27.32      9.11 o
  -7  12   6       12.20       11.38      7.97 o
  -6  12   6       25.80       20.65      5.46 o
  -5  12   6        0.21       -0.57      4.02 o
  -4  12   6       17.94       23.22      6.00 o
  -3  12   6       29.84       36.10      9.68 o
  -2  12   6        5.97        6.11      4.37 o
  -1  12   6      114.93      106.35     10.04 o
   0  12   6       25.65       21.43      7.40 o
   1  12   6        8.48       10.04      4.37 o
   2  12   6       48.57       56.94      8.05 o
   3  12   6       14.80       23.93      5.63 o
   4  12   6       11.36        6.83      6.83 o
   5  12   6       12.53        9.11      7.97 o
  -6  13   6       35.39       43.25     12.52 o
  -5  13   6        0.39        1.55      7.97 o
  -4  13   6        6.11        0.00      4.02 o
  -3  13   6       11.30        1.66      4.37 o
  -2  13   6      104.60       93.88     15.37 o
  -1  13   6       30.00       19.81      6.00 o
   0  13   6       90.52       91.08      9.66 o
   1  13   6       10.41       11.38      5.19 o
   2  13   6        0.02       -0.31      4.37 o
   3  13   6       19.86       15.94      7.97 o
   4  13   6       20.46       26.18      9.11 o
  -3  14   6       35.63       34.71     12.52 o
  -2  14   6        3.34        3.41      4.63 o
  -1  14   6       31.73       29.04      6.44 o
   0  14   6        9.56        8.41      5.19 o
   1  14   6       24.30       22.84      6.29 o
   2  14   6       56.08       76.31     10.81 o
  -1 -14   7       18.01       25.04      9.11 o
  -5 -13   7       29.92       33.01      9.11 o
  -4 -13   7       49.59       36.42     10.24 o
  -3 -13   7        2.65        2.28      5.69 o
  -2 -13   7      129.04      127.49     15.94 o
  -1 -13   7        9.78       11.38      6.83 o
   0 -13   7        5.68        5.69      6.83 o
   1 -13   7       60.64       77.40     13.66 o
   2 -13   7        4.71       -1.14      5.69 o
   3 -13   7        6.30        2.28      6.83 o
  -7 -12   7       32.01       54.64     11.38 o
  -6 -12   7       12.08        9.11      6.83 o
  -5 -12   7        4.59        2.28      5.69 o
  -4 -12   7       39.84       35.29      9.11 o
  -3 -12   7       94.41       87.65     12.52 o
  -2 -12   7        6.19        7.97      6.83 o
  -1 -12   7        9.32       11.38      6.83 o
   0 -12   7      127.69      138.87     17.07 o
   1 -12   7       15.83       10.24      6.83 o
   2 -12   7       17.31       19.35      9.11 o
  -8 -11   7       65.76       56.91     11.38 o
  -7 -11   7       28.99       18.21      7.97 o
  -6 -11   7        4.96       -1.14      4.55 o
  -5 -11   7       33.67       36.42      9.11 o
  -4 -11   7       41.44       52.86      6.26 o
  -3 -11   7        5.36        4.23      2.11 o
  -2 -11   7       11.65       11.86      3.05 o
  -1 -11   7       32.46       33.01      8.54 o
   0 -11   7       98.29      106.84     13.09 o
   1 -11   7       17.12       15.84      3.14 o
   2 -11   7        1.34       -1.14      3.98 o
  -9 -10   7       49.17       51.22     11.38 o
  -8 -10   7       90.62       86.51     12.52 o
  -7 -10   7       21.74       26.18      9.11 o
  -6 -10   7      193.40      153.67     15.94 o
  -5 -10   7      618.35      636.71     18.80 o
  -4 -10   7       63.68       73.82      6.53 o
  -3 -10   7        0.32        0.16      2.73 o
  -2 -10   7      212.12      210.20      9.26 o
  -1 -10   7       44.51       40.56      7.40 o
   0 -10   7       55.85       67.71      5.86 o
   1 -10   7       37.27       34.82      4.83 o
   2 -10   7      284.64      298.23     14.80 o
   3 -10   7      215.73      200.34     13.66 o
 -10  -9   7        7.97       13.66      6.83 o
  -9  -9   7        0.61        1.14      5.69 o
  -8  -9   7       19.40       15.94      6.83 o
  -7  -9   7       30.16       22.77      7.97 o
  -6  -9   7       93.98      121.64      8.74 o
  -5  -9   7       81.88       75.13      7.11 o
  -4  -9   7      254.20      250.33     14.23 o
  -3  -9   7      408.14      422.86     17.64 o
  -2  -9   7       79.53       88.48      6.53 o
  -1  -9   7       24.44       33.36      4.63 o
   0  -9   7      159.03      166.67      8.62 o
   1  -9   7      130.33      142.07      8.42 o
   2  -9   7      325.85      315.30     15.94 o
   3  -9   7        0.48        4.55      3.41 o
   4  -9   7       63.43       66.02      9.11 o
 -10  -8   7        3.78       -4.55      5.69 o
  -9  -8   7        6.13        2.28      6.83 o
  -8  -8   7       48.39       51.22     10.24 o
  -7  -8   7       30.62       33.65      6.26 o
  -6  -8   7       43.58       52.94      6.44 o
  -5  -8   7       68.61       79.31      7.24 o
  -4  -8   7      908.82      895.90     33.01 o
  -3  -8   7      542.42      530.28     16.37 o
  -2  -8   7     2102.88     2129.02     43.06 o
  -1  -8   7     1111.62     1121.25     26.52 o
   0  -8   7      284.83      283.74     13.66 o
   1  -8   7     2567.82     2617.97     51.49 o
   2  -8   7      131.04      137.73     11.38 o
   3  -8   7       99.12      110.41     11.38 o
   4  -8   7       87.31       84.23     10.24 o
   5  -8   7        8.69        6.83      4.55 o
 -11  -7   7       31.47       27.32      9.11 o
 -10  -7   7       49.14       54.64     10.24 o
  -9  -7   7      148.89      175.29     17.07 o
  -8  -7   7       58.91       59.81      7.24 o
  -7  -7   7       28.38       30.59      5.19 o
  -6  -7   7       42.82       36.59      5.63 o
  -5  -7   7      104.99      103.39      8.05 o
  -4  -7   7      317.06      304.70     11.65 o
  -3  -7   7       58.35       50.75      5.19 o
  -2  -7   7      265.65      273.95     23.33 o
  -1  -7   7      444.65      430.37     13.61 o
   0  -7   7       31.55       31.56      6.26 o
   1  -7   7      939.85      889.92     22.93 o
   2  -7   7       79.34       66.02      9.11 o
   3  -7   7      171.34      169.60     12.52 o
   4  -7   7      365.54      380.18     20.49 o
   5  -7   7       75.78       67.16     10.24 o
   6  -7   7       12.74        6.83      5.69 o
 -11  -6   7       11.24       -3.41      5.69 o
 -10  -6   7       99.84       84.23     12.52 o
  -9  -6   7       59.41       53.09      7.11 o
  -8  -6   7      423.10      396.27     15.56 o
  -7  -6   7      330.95      342.70     14.42 o
  -6  -6   7      118.32      115.67     15.94 o
  -5  -6   7     1537.48     1498.36     34.14 o
  -4  -6   7       52.63       48.44      5.63 o
  -3  -6   7      238.35      237.00     10.04 o
  -2  -6   7        9.29        0.23      1.89 o
  -1  -6   7       22.36       19.30      3.56 o
   0  -6   7      405.80      350.02     12.07 o
   1  -6   7      245.78      251.56     14.80 o
   2  -6   7      372.52      360.83     18.21 o
   3  -6   7      565.13      547.51     25.04 o
   4  -6   7      182.28      204.89     14.80 o
   5  -6   7      140.07      132.04     14.80 o
   6  -6   7       12.50       11.38      5.69 o
   7  -6   7       96.94       89.92     13.66 o
 -12  -5   7        2.58       15.94      5.69 o
 -11  -5   7       16.07        5.69      5.69 o
 -10  -5   7       41.34       35.06      7.40 o
  -9  -5   7       18.16       12.52      4.83 o
  -8  -5   7       34.44       27.77      7.40 o
  -7  -5   7       12.82        4.30      3.56 o
  -6  -5   7       12.97       15.37      4.02 o
  -5  -5   7       46.50       40.74      5.19 o
  -4  -5   7       16.93       17.67      3.98 o
  -3  -5   7      323.99      335.81      9.13 o
  -2  -5   7       25.31       18.97      2.63 o
  -1  -5   7        2.72        5.69      3.41 o
   0  -5   7       41.41       65.17      6.00 o
   1  -5   7      169.81      175.29     11.38 o
   2  -5   7      123.42      112.69     10.24 o
   3  -5   7       89.02       76.26     10.24 o
   4  -5   7       85.35       77.40     10.24 o
   5  -5   7      225.81      239.04     17.07 o
   6  -5   7       13.33       13.66      5.69 o
   7  -5   7      223.56      268.63     20.49 o
   8  -5   7       29.76       44.39     10.24 o
 -12  -4   7       61.79       75.13     11.38 o
 -11  -4   7       33.17       47.26      9.68 o
 -10  -4   7       41.89       37.73      6.81 o
  -9  -4   7       19.70       20.23      5.19 o
  -8  -4   7        3.28        2.28      3.22 o
  -7  -4   7      109.84      106.12      8.42 o
  -6  -4   7      163.89      171.42      9.23 o
  -5  -4   7      186.30      196.22      9.23 o
  -4  -4   7      796.74      776.55     20.07 o
  -3  -4   7      594.67      593.70     12.22 o
  -2  -4   7     1357.78     1357.63     22.83 o
  -1  -4   7      659.16      666.85     13.68 o
   0  -4   7      782.81      802.07     20.07 o
   1  -4   7     1287.92     1227.06     40.98 o
   2  -4   7       66.29       71.71      9.11 o
   3  -4   7      408.56      426.85     21.63 o
   4  -4   7      161.91      158.22     12.52 o
   5  -4   7       72.75       76.26     11.38 o
   6  -4   7       46.89       48.95     10.24 o
   7  -4   7      288.74      258.39     19.35 o
   8  -4   7       12.77        5.69      5.69 o
   9  -4   7       50.46       53.50     11.38 o
 -12  -3   7       24.80       14.80      6.83 o
 -11  -3   7        1.31       10.24      5.69 o
 -10  -3   7       11.85       13.00      4.63 o
  -9  -3   7       42.25       38.06      7.97 o
  -8  -3   7       26.70       27.85      5.19 o
  -7  -3   7       42.63       42.07      8.54 o
  -6  -3   7      168.03      165.40     14.23 o
  -5  -3   7      138.00      135.23     13.66 o
  -4  -3   7       18.42       12.56      1.86 o
  -3  -3   7      109.90      101.32      4.83 o
  -2  -3   7       84.34      103.31      4.19 o
  -1  -3   7       92.98      103.00      5.10 o
   0  -3   7      250.95      262.42      9.00 o
   1  -3   7      599.68      597.51     17.07 o
   2  -3   7      440.02      445.49     13.61 o
   3  -3   7      630.72      642.79     17.64 o
   4  -3   7      328.26      316.44     19.35 o
   5  -3   7      116.48       92.20     11.38 o
   6  -3   7       62.01       37.56      9.11 o
   7  -3   7        8.33       12.52      5.69 o
   8  -3   7       15.85       13.66      6.83 o
 -12  -2   7       17.26       13.66      6.83 o
 -11  -2   7       25.17       21.63      6.83 o
 -10  -2   7       52.37       58.05      9.11 o
  -9  -2   7        0.63       -2.73      2.73 o
  -8  -2   7      125.36      127.02      9.56 o
  -7  -2   7       43.05       51.93      9.68 o
  -6  -2   7       17.60       10.75      3.56 o
  -5  -2   7      480.92      455.65     14.22 o
  -4  -2   7       92.24       95.37      4.62 o
  -3  -2   7     2032.65     2064.14     31.42 o
  -2  -2   7       46.88       37.86      5.97 o
  -1  -2   7      141.19      139.20      5.45 o
   0  -2   7     2233.65     2193.57     27.81 o
   1  -2   7      330.00      369.07     12.01 o
   2  -2   7      607.59      573.96     10.28 o
   3  -2   7      378.71      376.02      9.98 o
   4  -2   7        5.16        3.41      3.98 o
   5  -2   7       52.77       44.39      9.11 o
   6  -2   7      110.85      124.07     14.80 o
   7  -2   7        1.08       -1.14      4.55 o
   8  -2   7        2.21        7.97      5.69 o
   9  -2   7       36.22       36.42      9.11 o
  10  -2   7       30.78       47.81     10.24 o
 -13  -1   7        1.61       -4.55      5.69 o
 -12  -1   7       11.52        2.28      4.55 o
 -11  -1   7       66.56       75.13     10.24 o
 -10  -1   7       10.05       12.52      5.69 o
  -9  -1   7       66.30       58.06     24.47 o
  -8  -1   7      272.90      276.60     14.80 o
  -7  -1   7       43.61       44.39      6.83 o
  -6  -1   7      145.32      125.61     29.03 o
  -5  -1   7        1.84        2.93      1.66 o
  -4  -1   7      305.97      302.27      8.12 o
  -3  -1   7       48.37       50.11      3.76 o
  -2  -1   7      531.06      547.19     11.21 o
  -1  -1   7      105.82      100.58      4.27 o
   0  -1   7      107.32      102.36      3.62 o
   1  -1   7       64.89       55.62      3.34 o
   2  -1   7      114.60       97.35      7.88 o
   3  -1   7      177.06      165.26      6.76 o
   4  -1   7       39.99       37.08      3.47 o
   5  -1   7       74.99       74.49     11.15 o
   6  -1   7      209.69      220.07     18.21 o
   7  -1   7        2.47        2.28      4.55 o
   8  -1   7       20.37       19.35      6.83 o
   9  -1   7       59.46       93.34     12.52 o
  10  -1   7        0.14       -5.69      5.69 o
 -13   0   7        5.04        5.69      5.69 o
 -12   0   7        0.73       -3.41      4.55 o
 -11   0   7        3.25        3.41      4.55 o
 -10   0   7       22.69       25.04      6.83 o
  -9   0   7      377.20      364.25     18.21 o
  -8   0   7       26.08       24.98      4.63 o
  -7   0   7      274.35      287.87     11.75 o
  -6   0   7     2150.50     2184.58     34.41 o
  -5   0   7      143.06      134.11      6.49 o
  -4   0   7     1035.23      953.07     17.48 o
  -3   0   7     1005.60      981.70     17.48 o
  -2   0   7       57.15       58.58      3.29 o
  -1   0   7        9.15       10.79      1.56 o
   0   0   7     1155.40     1177.35     15.50 o
   1   0   7        6.90        5.28      1.21 o
   2   0   7      248.06      227.19      8.84 o
   3   0   7     1590.28     1596.83     23.39 o
   4   0   7      248.22      244.93      6.89 o
   5   0   7       46.00       50.16      3.92 o
   6   0   7       81.61       71.14      6.81 o
   7   0   7       69.52       55.53      6.29 o
   8   0   7       74.28       75.88      7.61 o
   9   0   7        3.19       14.80      6.83 o
  10   0   7        0.38       10.24      6.83 o
 -13   1   7        1.83        0.00      4.55 o
 -12   1   7       11.67        9.11      5.69 o
 -11   1   7       67.07       69.43     10.24 o
 -10   1   7       11.60        9.11      4.55 o
  -9   1   7       66.81       54.64      7.97 o
  -8   1   7      273.80      264.08     14.80 o
  -7   1   7       43.34       39.51      3.94 o
  -6   1   7      148.62      138.95      6.09 o
  -5   1   7        1.63        1.28      1.46 o
  -4   1   7      303.04      293.29      9.03 o
  -3   1   7       55.20       46.21      2.96 o
  -2   1   7      526.28      531.48     13.83 o
  -1   1   7      109.10      105.94      3.65 o
   0   1   7       93.33      109.13      3.34 o
   1   1   7       63.41       70.27      3.23 o
   2   1   7      110.09      100.97      4.26 o
   3   1   7      177.94      159.23      8.87 o
   4   1   7       39.61       37.43      3.45 o
   5   1   7       75.35       81.32      5.36 o
   6   1   7      215.60      221.62     13.66 o
   7   1   7        2.61        5.44      3.56 o
   8   1   7       21.36       33.99      5.69 o
   9   1   7       60.82       60.84      7.61 o
  10   1   7        0.13       -0.10      4.37 o
 -11   2   7       26.55       28.46      6.83 o
 -10   2   7       49.96       56.91      9.11 o
  -9   2   7        0.67        2.28      3.41 o
  -8   2   7      128.41      126.35     10.24 o
  -7   2   7       40.85       37.56      6.83 o
  -6   2   7       17.24       14.84      2.69 o
  -5   2   7      475.36      448.02     11.05 o
  -4   2   7       93.69      102.24     13.10 o
  -3   2   7     2032.67     2039.80     26.85 o
  -2   2   7       44.83       33.31      2.36 o
  -1   2   7      140.37      144.96      3.93 o
   0   2   7     2225.78     2174.76     25.61 o
   1   2   7      331.39      354.81     13.01 o
   2   2   7      607.01      554.27     11.28 o
   3   2   7      385.42      356.12      8.87 o
   4   2   7        5.14        4.76      2.13 o
   5   2   7       47.75       44.49      4.35 o
   6   2   7      113.42      119.93     10.81 o
   7   2   7        1.31        0.00      2.73 o
   8   2   7        2.00        3.92      3.56 o
   9   2   7       35.92       41.62      6.44 o
  10   2   7       31.38       40.98      9.11 o
 -12   3   7       25.04       22.77      7.97 o
 -11   3   7        1.24       -1.14      4.55 o
 -10   3   7       12.14        2.28      4.55 o
  -9   3   7       42.15       30.73      6.83 o
  -8   3   7       26.18       22.99      4.02 o
  -7   3   7       42.25       44.04      5.19 o
  -6   3   7      166.28      173.56     10.24 o
  -5   3   7      137.44      131.50      6.29 o
  -4   3   7       17.40       16.48      3.11 o
  -3   3   7      108.92      103.96      3.93 o
  -2   3   7       84.17       94.86      3.76 o
  -1   3   7       93.35      109.30      7.56 o
   0   3   7      251.75      272.76      8.71 o
   1   3   7      604.24      565.86     14.13 o
   2   3   7      439.32      428.80      9.74 o
   3   3   7      631.60      618.76     14.11 o
   4   3   7      326.85      310.63      9.81 o
   5   3   7      115.84      127.50     16.51 o
   6   3   7       59.86       48.31     10.81 o
   7   3   7        7.86       12.52      4.02 o
   8   3   7       15.87       28.49      5.19 o
   9   3   7       16.84       26.75      9.68 o
  10   3   7        9.02        7.97      6.83 o
 -12   4   7       61.83       67.16     11.38 o
 -11   4   7       32.65       58.05      9.11 o
 -10   4   7       42.52       43.25      7.97 o
  -9   4   7       21.01       19.44      8.54 o
  -8   4   7        2.78        6.40      3.98 o
  -7   4   7      108.73      111.17      7.11 o
  -6   4   7      168.09      151.68      7.36 o
  -5   4   7      190.46      174.48      6.70 o
  -4   4   7      799.83      761.58     13.15 o
  -3   4   7      597.80      577.02     13.80 o
  -2   4   7     1362.43     1347.17     17.58 o
  -1   4   7      653.23      669.19     12.72 o
   0   4   7      789.90      790.50     16.43 o
   1   4   7     1286.17     1260.41     22.79 o
   2   4   7       68.62       67.99      5.01 o
   3   4   7      408.73      409.28     13.30 o
   4   4   7      164.06      157.08      8.32 o
   5   4   7       72.95       72.29      8.54 o
   6   4   7       43.72       56.94      6.44 o
   7   4   7      289.57      288.30     13.09 o
   8   4   7       12.90       16.40      7.40 o
   9   4   7       49.43       67.16     10.24 o
  10   4   7       29.29       26.18      7.97 o
 -12   5   7        2.76        0.00      5.69 o
 -11   5   7       15.41       13.66      6.83 o
 -10   5   7       39.38       35.29      7.97 o
  -9   5   7       19.39       17.71      4.37 o
  -8   5   7       33.43       33.22      5.19 o
  -7   5   7       12.02       10.24      3.02 o
  -6   5   7       13.34       18.78      3.31 o
  -5   5   7       44.95       49.36      3.45 o
  -4   5   7       16.40       18.92      2.79 o
  -3   5   7      330.70      341.59     15.05 o
  -2   5   7       21.42       16.77      2.88 o
  -1   5   7        3.12        3.33      3.78 o
   0   5   7       44.89       60.10      6.26 o
   1   5   7      181.44      187.82      7.60 o
   2   5   7      128.06      107.58      6.77 o
   3   5   7       87.32       90.81      8.11 o
   4   5   7       86.06       80.96      7.97 o
   5   5   7      231.95      217.02     10.46 o
   6   5   7       12.35       13.66      4.02 o
   7   5   7      226.28      255.92     11.65 o
   8   5   7       30.92       36.47      9.11 o
   9   5   7        6.03        1.14      5.69 o
  10   5   7       43.25       38.70      9.11 o
 -11   6   7       11.01        3.41      4.55 o
 -10   6   7      101.67       94.26      8.42 o
  -9   6   7       58.15       65.45      8.54 o
  -8   6   7      422.94      400.58     14.80 o
  -7   6   7      334.13      332.42     12.30 o
  -6   6   7      114.06      125.35      7.03 o
  -5   6   7     1529.19     1530.08     23.19 o
  -4   6   7       52.99       39.57      4.89 o
  -3   6   7      245.14      240.98      8.49 o
  -2   6   7        8.03        4.04      2.13 o
  -1   6   7       21.77       22.65      3.47 o
   0   6   7      391.08      366.81     11.07 o
   1   6   7      249.43      251.79      9.07 o
   2   6   7      377.77      381.65     13.26 o
   3   6   7      544.77      579.00     17.29 o
   4   6   7      180.76      184.12     10.04 o
   5   6   7      139.64      155.94     10.84 o
   6   6   7       11.47       18.21      4.83 o
   7   6   7       95.74       95.39      8.74 o
   8   6   7        0.60        3.41      5.69 o
   9   6   7        5.35       -2.28      5.69 o
 -11   7   7       31.34       33.01      7.97 o
 -10   7   7       49.20       51.70      6.81 o
  -9   7   7      150.31      161.83     13.09 o
  -8   7   7       59.08       65.12      7.11 o
  -7   7   7       27.85       36.55      5.19 o
  -6   7   7       41.59       54.64     10.24 o
  -5   7   7      108.24       96.43     11.61 o
  -4   7   7      314.97      298.65     10.47 o
  -3   7   7       59.02       54.11      5.18 o
  -2   7   7      268.68      255.28      9.40 o
  -1   7   7      443.04      423.57     14.87 o
   0   7   7       32.94       20.33      4.37 o
   1   7   7      950.71      901.41     41.55 o
   2   7   7       78.22       75.56      7.24 o
   3   7   7      174.32      164.28      9.23 o
   4   7   7      369.11      363.86     14.07 o
   5   7   7       74.01       80.83      8.05 o
   6   7   7       13.05        8.17      4.37 o
   7   7   7       63.96       59.19     10.24 o
   8   7   7       39.19       73.99     12.52 o
   9   7   7       11.40       15.94      7.97 o
 -10   8   7        3.84       14.45      4.83 o
  -9   8   7        5.48       14.90      4.37 o
  -8   8   7       47.61       55.78     11.38 o
  -7   8   7       28.57       29.60      7.97 o
  -6   8   7       45.11       63.74     11.38 o
  -5   8   7       68.40       75.80      8.05 o
  -4   8   7      906.72      898.85     35.86 o
  -3   8   7      532.55      522.36     21.63 o
  -2   8   7     2100.06     2104.48     87.08 o
  -1   8   7     1119.09     1150.81     51.22 o
   0   8   7      274.07      275.18     12.46 o
   1   8   7     2558.67     2556.38     50.71 o
   2   8   7      138.06      131.88     14.23 o
   3   8   7       99.38       94.32      8.42 o
   4   8   7       88.80       98.73      8.85 o
   5   8   7        8.46        5.69      4.02 o
   6   8   7      109.60      114.74      9.66 o
   7   8   7        9.64       18.21      7.97 o
   8   8   7       14.97       10.24      6.83 o
 -10   9   7        7.75        4.55      6.83 o
  -9   9   7        0.50       -2.28      5.69 o
  -8   9   7       19.29       11.38      7.97 o
  -7   9   7       31.01       35.29      9.11 o
  -6   9   7       97.76      110.86     17.64 o
  -5   9   7       80.62       76.12      8.42 o
  -4   9   7      254.32      270.51     12.80 o
  -3   9   7      415.44      435.36     16.49 o
  -2   9   7       79.39      104.54     13.09 o
  -1   9   7       24.67       24.57      5.19 o
   0   9   7      155.37      174.34     10.37 o
   1   9   7      134.50      147.25     10.84 o
   2   9   7      317.35      318.26     19.92 o
   3   9   7        0.44        3.41      3.56 o
   4   9   7       66.60       56.52     13.09 o
   5   9   7      206.06      208.85     21.63 o
   6   9   7        9.56        6.83      6.83 o
   7   9   7       50.96       50.08     11.38 o
   8   9   7       27.70       37.56     10.24 o
  -9  10   7       49.16       33.01     10.24 o
  -8  10   7       90.66      108.14     14.80 o
  -7  10   7       22.20       22.77      7.97 o
  -6  10   7      195.87      181.23     11.48 o
  -5  10   7      614.41      622.96     20.88 o
  -4  10   7       65.42       61.90      7.61 o
  -3  10   7        0.03       -1.71      3.98 o
  -2  10   7      211.46      213.82     11.65 o
  -1  10   7       43.02       37.60      6.29 o
   0  10   7       60.52       54.36      7.24 o
   1  10   7       38.18       43.23      7.40 o
   2  10   7      278.45      294.81     19.35 o
   3  10   7      214.56      218.42     14.80 o
   4  10   7      183.45      197.58     24.47 o
   5  10   7      113.16      130.90     17.07 o
   6  10   7       43.81       43.25     10.24 o
   7  10   7       41.55       30.73     10.24 o
  -8  11   7       66.11       66.02     12.52 o
  -7  11   7       28.73       21.63      9.11 o
  -6  11   7        4.61        7.97      4.83 o
  -5  11   7       33.05       32.42     11.38 o
  -4  11   7       38.76       58.07      8.05 o
  -3  11   7        5.74       11.48      4.63 o
  -2  11   7       11.56       13.40      5.19 o
  -1  11   7       30.97       43.82      6.81 o
   0  11   7      101.34       88.07      9.23 o
   1  11   7       16.54       15.94      4.83 o
   2  11   7        1.34       -1.52      3.56 o
   3  11   7       39.50       23.57     10.24 o
   4  11   7       14.14        6.31      5.69 o
   5  11   7       22.94       11.38      7.97 o
   6  11   7        8.27        4.55      6.83 o
  -7  12   7       33.09       30.73     10.24 o
  -6  12   7       11.03       18.21      6.00 o
  -5  12   7        3.82        4.93      4.63 o
  -4  12   7       42.31       44.17     10.81 o
  -3  12   7       94.75      104.00     10.04 o
  -2  12   7        6.90       16.81      5.19 o
  -1  12   7        9.01       18.21      5.19 o
   0  12   7      128.77      118.81     10.84 o
   1  12   7       15.91       20.10      5.19 o
   2  12   7       17.86       13.98      9.68 o
   3  12   7       11.71       10.15      4.63 o
   4  12   7        7.28       14.80      7.97 o
   5  12   7       56.57       68.30     13.66 o
  -5  13   7       30.67       32.96      6.81 o
  -4  13   7       48.65       58.85      8.42 o
  -3  13   7        3.13        2.28      6.26 o
  -2  13   7      130.37      152.83     12.46 o
  -1  13   7        9.68        9.89      5.19 o
   0  13   7        4.69        3.98      4.83 o
   1  13   7       59.15       67.76      9.23 o
   2  13   7        4.44       10.16      8.54 o
   3  13   7        6.36        8.62      7.40 o
  -4 -13   8       62.17       62.61     12.52 o
  -3 -13   8       11.71       29.60      9.11 o
  -2 -13   8       23.04       19.35      9.11 o
  -1 -13   8        9.28        5.69      6.83 o
   0 -13   8       19.94       27.32     10.24 o
   1 -13   8       72.52       73.99     13.66 o
  -6 -12   8        9.60        6.83      6.83 o
  -5 -12   8       71.82       87.65     13.66 o
  -4 -12   8      121.59      117.24     14.80 o
  -3 -12   8        5.42        3.41      5.69 o
  -2 -12   8      370.98      410.92     25.04 o
  -1 -12   8      131.56      140.01     17.07 o
   0 -12   8      121.75      130.90     15.94 o
   1 -12   8       10.61       12.52      7.97 o
   2 -12   8       85.91       97.89     14.80 o
   3 -12   8        8.74       21.63      9.11 o
  -7 -11   8       20.68       20.49      9.11 o
  -6 -11   8        5.39       -5.69      5.69 o
  -5 -11   8        9.82       18.21      7.97 o
  -4 -11   8       19.30       25.04      7.97 o
  -3 -11   8        7.79       10.24      6.83 o
  -2 -11   8      128.15      143.47      7.91 o
  -1 -11   8       51.13       52.50      5.68 o
   0 -11   8       47.02       52.84      6.26 o
   1 -11   8       83.45       87.65     13.66 o
   2 -11   8       35.82       37.56     10.24 o
  -9 -10   8       23.80       37.56     10.24 o
  -8 -10   8      258.74      290.26     21.63 o
  -7 -10   8       42.13       38.70     10.24 o
  -6 -10   8      146.68      163.91     17.07 o
  -5 -10   8       49.06       44.39      9.11 o
  -4 -10   8      236.93      238.61     23.33 o
  -3 -10   8       69.72       81.83      6.72 o
  -2 -10   8      125.38      129.28     18.21 o
  -1 -10   8      346.57      356.26     13.40 o
   0 -10   8      128.69      135.57      8.62 o
   1 -10   8       30.49       42.07      8.54 o
   2 -10   8        7.10        5.31      4.55 o
  -9  -9   8        1.36       11.38      6.83 o
  -8  -9   8       31.15       48.95     10.24 o
  -7  -9   8      141.66      174.16     17.07 o
  -6  -9   8      174.48      177.75     11.38 o
  -5  -9   8       34.21       29.78      5.46 o
  -4  -9   8      406.25      416.88     24.47 o
  -3  -9   8      227.59      224.68     10.67 o
  -2  -9   8       33.30       31.13      4.63 o
  -1  -9   8      405.89      365.09     13.40 o
   0  -9   8      107.97       96.64      9.68 o
   1  -9   8      108.54      109.91     14.23 o
   2  -9   8      307.03      291.40     15.94 o
   3  -9   8       32.59       28.46      6.83 o
 -10  -8   8        5.57        1.14      6.83 o
  -9  -8   8       28.34       33.01      9.11 o
  -8  -8   8       14.63       18.21      6.83 o
  -7  -8   8      206.97      229.50     20.49 o
  -6  -8   8       16.21       11.61      7.40 o
  -5  -8   8      219.31      246.17     25.04 o
  -4  -8   8       36.76       38.70      9.11 o
  -3  -8   8      171.42      167.46      9.56 o
  -2  -8   8      887.58      897.04     34.15 o
  -1  -8   8      217.72      208.84     10.37 o
   0  -8   8      143.59      166.37     16.51 o
   1  -8   8      167.81      161.82      9.85 o
   2  -8   8       42.73       54.64      9.11 o
   3  -8   8       48.80       52.36      9.11 o
   4  -8   8       60.94       67.16     10.24 o
 -11  -7   8        3.14        0.00      5.69 o
 -10  -7   8        0.60       -4.55      5.69 o
  -9  -7   8       21.96       35.29      9.11 o
  -8  -7   8        9.78       20.42      6.83 o
  -7  -7   8       19.96       14.80      4.83 o
  -6  -7   8      112.42      100.64     17.64 o
  -5  -7   8      109.04      119.29      8.42 o
  -4  -7   8      213.35      199.49     13.09 o
  -3  -7   8       32.09       22.17      5.69 o
  -2  -7   8      612.15      506.59     16.49 o
  -1  -7   8      699.45      625.39     18.46 o
   0  -7   8      651.69      576.30     17.65 o
   1  -7   8      122.14      101.24      7.93 o
   2  -7   8      376.13      356.28     19.35 o
   3  -7   8      330.99      323.27     18.21 o
   4  -7   8       26.32       33.01      7.97 o
   5  -7   8       77.22       97.89     12.52 o
   6  -7   8       11.40       14.80      6.83 o
 -11  -6   8       17.73       14.80      6.83 o
 -10  -6   8       20.10       21.63      7.97 o
  -9  -6   8       84.99       87.50     15.94 o
  -8  -6   8       31.29       29.31      5.63 o
  -7  -6   8        0.26        0.57      3.22 o
  -6  -6   8       82.06       87.72     10.24 o
  -5  -6   8       24.82       22.65      6.26 o
  -4  -6   8      211.60      198.39     10.04 o
  -3  -6   8      355.40      344.14     12.88 o
  -2  -6   8      337.08      367.37     10.80 o
  -1  -6   8      587.72      599.33     17.71 o
   0  -6   8      163.79      169.35      8.42 o
   1  -6   8      196.73      205.79     12.52 o
   2  -6   8      334.65      323.27     18.21 o
   3  -6   8      302.40      317.58     18.21 o
   4  -6   8       46.46       53.50      9.11 o
   5  -6   8      550.50      560.03     28.46 o
   6  -6   8        6.85       10.24      5.69 o
   7  -6   8       55.29       70.57     12.52 o
 -12  -5   8        1.51        2.28      5.69 o
 -11  -5   8        8.91        6.83      5.69 o
 -10  -5   8       10.72        8.82      5.12 o
  -9  -5   8       24.98       21.01      5.19 o
  -8  -5   8       70.73       81.75      8.42 o
  -7  -5   8      104.23      109.75     11.38 o
  -6  -5   8      345.66      355.76     18.78 o
  -5  -5   8       33.98       27.72      8.54 o
  -4  -5   8      270.33      253.52     17.64 o
  -3  -5   8      122.66      123.40      7.35 o
  -2  -5   8      221.43      215.07      7.36 o
  -1  -5   8      723.60      693.33     14.83 o
   0  -5   8      499.33      520.00     15.68 o
   1  -5   8      123.68      128.69      7.93 o
   2  -5   8      508.83      472.38     22.77 o
   3  -5   8      359.46      363.11     20.49 o
   4  -5   8       73.78       61.47     10.24 o
   5  -5   8       50.13       55.78     10.24 o
   6  -5   8      117.17      116.10     14.80 o
   7  -5   8       25.74       26.18      9.11 o
 -12  -4   8       15.68       28.46      7.97 o
 -11  -4   8        5.80       10.77      5.19 o
 -10  -4   8       37.22       36.20      9.11 o
  -9  -4   8       43.88       59.19      7.93 o
  -8  -4   8        3.35        1.14      3.22 o
  -7  -4   8      485.93      497.46     17.49 o
  -6  -4   8       18.21       14.38      9.68 o
  -5  -4   8      248.57      246.73     17.64 o
  -4  -4   8      130.03      140.08     25.04 o
  -3  -4   8      231.96      213.76     10.14 o
  -2  -4   8      505.39      526.63     12.35 o
  -1  -4   8      482.28      513.72     12.42 o
   0  -4   8      297.10      285.23      8.75 o
   1  -4   8      154.87      144.19      7.61 o
   2  -4   8       14.10       13.66      4.55 o
   3  -4   8      178.63      137.73     12.52 o
   4  -4   8       82.26       86.51     11.38 o
   5  -4   8       46.11       31.87      7.97 o
   6  -4   8       17.82       19.35      6.83 o
   7  -4   8       14.68       18.21      6.83 o
   8  -4   8       22.12       19.35      7.97 o
 -12  -3   8       20.76       19.35      7.97 o
 -11  -3   8       19.21       23.90      7.97 o
 -10  -3   8       19.92       22.74      6.26 o
  -9  -3   8       30.09       34.75      7.40 o
  -8  -3   8       43.27       52.36      7.11 o
  -7  -3   8        8.59        9.87      3.56 o
  -6  -3   8      178.94      203.75     10.37 o
  -5  -3   8      137.04      118.14      8.05 o
  -4  -3   8      266.49      269.35      7.78 o
  -3  -3   8      179.57      194.44      6.86 o
  -2  -3   8      137.71      139.82      7.02 o
  -1  -3   8      117.79      113.87      5.67 o
   0  -3   8       18.10       13.48      2.72 o
   1  -3   8      383.07      399.40     10.97 o
   2  -3   8      137.20      139.49      6.51 o
   3  -3   8       27.91       19.86      4.37 o
   4  -3   8      269.51      287.98     18.21 o
   5  -3   8       77.74       77.40     11.38 o
   6  -3   8       31.80       25.04      7.97 o
   7  -3   8       57.01       50.08     10.24 o
   8  -3   8        2.17       -4.55      4.55 o
   9  -3   8       12.26        5.69      6.83 o
  10  -3   8        8.62       21.63      9.11 o
 -11  -2   8       36.56       30.73      7.97 o
 -10  -2   8       13.17       19.35      6.83 o
  -9  -2   8      103.41       88.68      9.11 o
  -8  -2   8      462.92      432.98     16.39 o
  -7  -2   8       96.80       90.40     10.24 o
  -6  -2   8      991.72      963.65     24.60 o
  -5  -2   8      334.72      361.73     24.47 o
  -4  -2   8      624.02      618.01     17.46 o
  -3  -2   8     1130.46     1120.44     21.55 o
  -2  -2   8      199.45      202.85      6.65 o
  -1  -2   8      715.39      703.44     15.56 o
   0  -2   8       89.09       85.58      5.26 o
   1  -2   8      741.38      715.79     13.28 o
   2  -2   8      102.53       95.56      5.60 o
   3  -2   8      220.52      219.85      8.09 o
   4  -2   8      190.78      184.91     10.04 o
   5  -2   8      229.11      243.99     11.65 o
   6  -2   8        0.12        2.28      3.22 o
   7  -2   8       10.38       20.49      7.97 o
   8  -2   8       11.85        7.97      6.83 o
   9  -2   8        2.18        2.28      6.83 o
  10  -2   8        0.85       -1.14      6.83 o
 -12  -1   8        0.93        7.97      5.69 o
 -11  -1   8        2.17        1.14      5.69 o
 -10  -1   8       18.87       25.04      6.83 o
  -9  -1   8       47.02       47.81      7.97 o
  -8  -1   8        3.11        6.97      6.26 o
  -7  -1   8        8.70        5.69      3.22 o
  -6  -1   8      132.08      132.04     10.24 o
  -5  -1   8      239.64      222.48     12.49 o
  -4  -1   8       41.28       36.62      3.59 o
  -3  -1   8      171.46      157.86      7.33 o
  -2  -1   8     1193.95     1145.20     22.02 o
  -1  -1   8      421.78      403.83      7.93 o
   0  -1   8      476.46      465.59      9.06 o
   1  -1   8     1445.37     1366.86     19.43 o
   2  -1   8      384.01      387.26      9.37 o
   3  -1   8      299.10      326.69     12.07 o
   4  -1   8      406.09      338.07     18.21 o
   5  -1   8        2.85        1.79      3.41 o
   6  -1   8       15.28        6.83      5.69 o
   7  -1   8       89.07       95.62     12.52 o
   8  -1   8        0.96        3.41      5.69 o
   9  -1   8        0.78        0.00      6.83 o
  10  -1   8        3.72        4.55      6.83 o
 -12   0   8        4.23        1.14      5.69 o
 -11   0   8        0.01        1.14      4.55 o
 -10   0   8       36.10       40.98      7.97 o
  -9   0   8       52.72       51.22      9.11 o
  -8   0   8        2.07        7.97      4.55 o
  -7   0   8        8.36        7.59      3.56 o
  -6   0   8        0.69        1.55      2.13 o
  -5   0   8     1131.95     1103.66     22.11 o
  -4   0   8        4.86        3.79      1.97 o
  -3   0   8        0.23       -1.31      1.31 o
  -2   0   8     2294.48     2277.34     29.29 o
  -1   0   8      442.76      423.52      8.55 o
   0   0   8      674.88      694.34     10.78 o
   1   0   8        9.01       11.08      1.68 o
   2   0   8      171.72      184.90      6.01 o
   3   0   8       79.56       80.18      4.62 o
   4   0   8       60.63       64.92      4.26 o
   5   0   8        2.82        3.98      2.93 o
   6   0   8      117.59      150.25     14.80 o
   7   0   8        5.38       15.94      6.83 o
   8   0   8        6.05       15.94      7.97 o
   9   0   8       11.66       15.94      7.97 o
  10   0   8        4.78       14.80      7.97 o
 -12   1   8        0.93        1.14      4.55 o
 -11   1   8        2.41       -4.55      4.55 o
 -10   1   8       17.97       34.15      7.97 o
  -9   1   8       47.90       51.22      7.97 o
  -8   1   8        3.58        0.00      3.41 o
  -7   1   8        9.99        6.83      4.55 o
  -6   1   8      132.99      144.19      6.59 o
  -5   1   8      240.81      225.32      7.45 o
  -4   1   8       41.18       44.73      3.68 o
  -3   1   8      167.84      165.83      5.16 o
  -2   1   8     1195.85     1152.48     16.93 o
  -1   1   8      426.92      385.76      7.27 o
   0   1   8      480.59      469.05      8.19 o
   1   1   8     1441.66     1382.56     19.56 o
   2   1   8      386.37      354.93      8.66 o
   3   1   8      302.97      295.55     10.51 o
   4   1   8      401.44      379.14     10.86 o
   5   1   8        2.80        0.34      2.34 o
   6   1   8       14.82       19.81      4.37 o
   7   1   8       86.95      114.52     11.95 o
   8   1   8        0.86        5.69      6.83 o
   9   1   8        0.89        4.55      6.83 o
  10   1   8        3.46        3.41      6.83 o
 -12   2   8        3.81        2.28      4.55 o
 -11   2   8       36.69       19.35      6.83 o
 -10   2   8       13.03       22.77      6.83 o
  -9   2   8      102.89      120.66     11.38 o
  -8   2   8      462.85      457.59     19.35 o
  -7   2   8       98.00       93.21      6.81 o
  -6   2   8      986.38      967.86     30.16 o
  -5   2   8      335.42      333.55      9.82 o
  -4   2   8      625.76      614.25     13.30 o
  -3   2   8     1118.03     1130.51     20.32 o
  -2   2   8      203.28      199.97      5.12 o
  -1   2   8      720.54      737.83     12.16 o
   0   2   8       88.95       84.05      4.19 o
   1   2   8      741.07      722.88     14.15 o
   2   2   8      104.91      105.96      5.94 o
   3   2   8      216.51      214.07      9.64 o
   4   2   8      190.05      183.60     13.87 o
   5   2   8      231.12      217.93      8.49 o
   6   2   8        0.15        0.57      3.22 o
   7   2   8       10.31       22.44      5.69 o
   8   2   8       12.18        2.05     12.52 o
   9   2   8        2.32        0.00      4.02 o
 -12   3   8       21.43       13.66      5.69 o
 -11   3   8       19.50       17.07      6.83 o
 -10   3   8       20.16       19.35      5.69 o
  -9   3   8       29.48       38.70      7.97 o
  -8   3   8       42.98       42.29      6.26 o
  -7   3   8        8.93       13.83      3.56 o
  -6   3   8      183.70      164.61      7.93 o
  -5   3   8      133.15      122.60      7.97 o
  -4   3   8      266.89      274.92     12.16 o
  -3   3   8      186.04      197.79      5.76 o
  -2   3   8      135.02      132.83      4.16 o
  -1   3   8      117.91      122.22      5.07 o
   0   3   8       19.51       14.18      2.39 o
   1   3   8      384.89      398.93     17.31 o
   2   3   8      138.54      134.28      7.79 o
   3   3   8       28.36       33.15      3.83 o
   4   3   8      274.85      270.42      9.40 o
   5   3   8       78.70       89.74      7.61 o
   6   3   8       30.39       41.36      6.00 o
   7   3   8       57.32       55.69      6.81 o
   8   3   8        1.92       -2.40      3.56 o
   9   3   8       12.02       15.37      4.83 o
  10   3   8        8.24        4.55      6.83 o
 -12   4   8       15.09       25.04      7.97 o
 -11   4   8        5.80        6.83      5.69 o
 -10   4   8       36.87       55.78      9.11 o
  -9   4   8       43.80       39.84      7.97 o
  -8   4   8        3.44        1.14      4.55 o
  -7   4   8      489.75      536.93     39.27 o
  -6   4   8       16.24       16.51      3.56 o
  -5   4   8      245.02      237.63      7.85 o
  -4   4   8      135.14      138.17      5.07 o
  -3   4   8      223.22      241.34      8.49 o
  -2   4   8      503.77      529.05     13.29 o
  -1   4   8      492.96      503.15     12.63 o
   0   4   8      293.69      298.29      9.32 o
   1   4   8      156.25      153.56      6.93 o
   2   4   8       15.33       13.92      3.02 o
   3   4   8      171.53      157.33      7.17 o
   4   4   8       86.77       91.58      7.61 o
   5   4   8       44.09       55.40      8.54 o
   6   4   8       19.22       24.92      5.19 o
   7   4   8       14.80       24.90      5.19 o
   8   4   8       22.62       29.60      7.40 o
   9   4   8       15.65       21.63      7.97 o
 -12   5   8        1.52        4.55      5.69 o
 -11   5   8        8.61       11.38      5.69 o
 -10   5   8       10.59        5.69      5.69 o
  -9   5   8       24.56       24.01      6.26 o
  -8   5   8       71.21       70.45      6.81 o
  -7   5   8      103.01       93.54     15.37 o
  -6   5   8      349.56      349.91     29.03 o
  -5   5   8       33.83       29.62      3.49 o
  -4   5   8      264.77      259.73      9.15 o
  -3   5   8      126.20      124.72      7.36 o
  -2   5   8      220.53      215.82      8.09 o
  -1   5   8      719.41      674.44     15.69 o
   0   5   8      502.29      515.72     13.45 o
   1   5   8      119.21      133.28     11.02 o
   2   5   8      510.59      503.77     15.29 o
   3   5   8      362.52      359.63     13.26 o
   4   5   8       69.58       77.67      7.24 o
   5   5   8       50.29       67.56     10.24 o
   6   5   8      116.65      139.83     10.46 o
   7   5   8       24.33       29.64      5.63 o
   8   5   8       10.30       20.21      9.68 o
   9   5   8       28.78       55.78     11.38 o
 -11   6   8       18.07       13.66      6.83 o
 -10   6   8       20.47        9.11      5.69 o
  -9   6   8       85.81      109.09     14.23 o
  -8   6   8       32.35       38.00      6.00 o
  -7   6   8        0.41       -2.73      2.73 o
  -6   6   8       79.62       78.54     11.38 o
  -5   6   8       26.40       31.28      5.19 o
  -4   6   8      209.55      210.19     12.52 o
  -3   6   8      347.35      367.54     23.90 o
  -2   6   8      344.61      370.52     13.68 o
  -1   6   8      595.74      577.22     17.29 o
   0   6   8      161.78      151.66     11.95 o
   1   6   8      196.60      187.82      9.66 o
   2   6   8      343.35      311.62     12.46 o
   3   6   8      298.39      269.78     12.07 o
   4   6   8       45.10       45.31      6.44 o
   5   6   8      551.23      580.89     18.90 o
   6   6   8        6.98        8.90      4.37 o
   7   6   8       55.02       66.79      8.54 o
   8   6   8        7.55       13.66      6.83 o
   9   6   8        2.73        9.11      6.83 o
 -11   7   8        2.93        6.83      5.69 o
 -10   7   8        0.58        3.31      4.37 o
  -9   7   8       20.50       32.95      9.11 o
  -8   7   8        9.57       12.52      6.83 o
  -7   7   8       19.63       23.90      7.97 o
  -6   7   8      114.68      117.24     13.66 o
  -5   7   8      104.73       94.39      8.42 o
  -4   7   8      215.19      196.95     10.46 o
  -3   7   8       33.44       32.03      7.40 o
  -2   7   8      613.09      566.83     25.04 o
  -1   7   8      696.66      663.06     19.32 o
   0   7   8      659.35      609.57     18.51 o
   1   7   8      122.85      117.77      9.68 o
   2   7   8      368.48      366.61     14.49 o
   3   7   8      340.86      304.31     35.86 o
   4   7   8       27.57       36.73     10.81 o
   5   7   8       75.26       82.08      8.42 o
   6   7   8       11.92       20.04      5.63 o
   7   7   8       20.30       15.67      5.19 o
   8   7   8       11.29       14.80      6.83 o
 -10   8   8        5.49        9.11      6.83 o
  -9   8   8       28.97       47.81     10.24 o
  -8   8   8       13.86       13.66      7.97 o
  -7   8   8      208.54      212.86     17.07 o
  -6   8   8       15.91        1.14      5.69 o
  -5   8   8      220.92      228.48     11.65 o
  -4   8   8       38.36       26.75      5.63 o
  -3   8   8      166.89      179.34     11.48 o
  -2   8   8      889.20      884.46     29.60 o
  -1   8   8      217.83      224.44     13.09 o
   0   8   8      147.90      161.50     10.84 o
   1   8   8      160.39      155.80     22.20 o
   2   8   8       39.69       54.48      6.81 o
   3   8   8       49.97       58.05      7.24 o
   4   8   8       63.29       70.23      8.05 o
   5   8   8       13.84       13.28      9.11 o
   6   8   8       37.57       45.79      7.24 o
   7   8   8       23.43       10.24      6.83 o
   8   8   8       49.27       66.02     12.52 o
  -9   9   8        1.49        1.14      6.83 o
  -8   9   8       31.41       33.01     10.24 o
  -7   9   8      141.54      137.73     17.07 o
  -6   9   8      173.49      163.53     11.99 o
  -5   9   8       34.35       39.31      6.83 o
  -4   9   8      406.60      409.02     16.49 o
  -3   9   8      224.38      228.11     23.90 o
  -2   9   8       33.36       35.02      6.26 o
  -1   9   8      404.03      380.03     17.07 o
   0   9   8      107.79      104.50     15.94 o
   1   9   8      106.88      114.47      9.66 o
   2   9   8      308.86      284.19     13.68 o
   3   9   8       31.95       37.07      6.44 o
   4   9   8      163.72      187.24     12.88 o
   5   9   8       86.74       72.25      8.74 o
   6   9   8       12.62       11.38      7.97 o
   7   9   8       39.13       53.50     11.38 o
  -8  10   8      258.98      281.15     21.63 o
  -7  10   8       41.78       22.77      9.11 o
  -6  10   8      146.06      129.10     11.18 o
  -5  10   8       48.61       46.10      7.11 o
  -4  10   8      236.84      237.33     12.80 o
  -3  10   8       70.48       65.60      8.05 o
  -2  10   8      124.59      130.73     10.84 o
  -1  10   8      345.01      370.29     15.68 o
   0  10   8      129.93      161.88     18.78 o
   1  10   8       30.62       36.18      9.68 o
   2  10   8        7.65       12.43      5.19 o
   3  10   8       38.59       37.53     10.81 o
   4  10   8      162.56      176.98     12.80 o
   5  10   8       50.87       56.15      8.05 o
   6  10   8       27.82       37.56     10.24 o
  -7  11   8       19.56       43.25     11.38 o
  -6  11   8        5.81        2.75      4.63 o
  -5  11   8       10.22       14.31      5.46 o
  -4  11   8       19.14       19.35      5.63 o
  -3  11   8        7.50        7.14      4.37 o
  -2  11   8      125.63      134.88     13.66 o
  -1  11   8       49.13       44.24      6.81 o
   0  11   8       47.18       54.66      8.05 o
   1  11   8       83.74       92.12     17.64 o
   2  11   8       34.69       36.34      6.81 o
   3  11   8       60.71       82.11     11.95 o
   4  11   8        1.04        3.00      4.55 o
   5  11   8        7.41        5.69      6.83 o
  -6  12   8       10.02       11.22      5.46 o
  -5  12   8       72.05       77.19     11.38 o
  -4  12   8      118.78      120.66     11.65 o
  -3  12   8        5.50       14.15      5.46 o
  -2  12   8      371.18      420.15     19.92 o
  -1  12   8      130.28      130.78     11.65 o
   0  12   8      121.78      125.48     15.37 o
   1  12   8       10.18       27.28      6.83 o
   2  12   8       85.68      104.18     15.37 o
   3  12   8        8.36       10.68      9.11 o
   4  12   8       39.54       38.70     10.24 o
  -4  13   8       62.16       57.12      8.85 o
  -3  13   8       11.30       11.69      6.00 o
  -2  13   8       23.48       19.92      6.44 o
  -1  13   8       10.15        7.44      5.19 o
   0  13   8       19.34       22.55      6.29 o
   1  13   8       71.88       83.55     25.61 o
  -5 -12   9       16.97       27.32      9.11 o
  -4 -12   9       67.28       92.20     14.80 o
  -3 -12   9       13.49       20.49      7.97 o
  -2 -12   9       43.12       55.78     11.38 o
  -1 -12   9       14.44       -3.41      5.69 o
   0 -12   9       16.96       10.24      7.97 o
   1 -12   9        3.74        4.55      6.83 o
   2 -12   9       46.29       33.01     10.24 o
  -7 -11   9        3.71        3.41      6.83 o
  -6 -11   9       82.52      107.00     14.80 o
  -5 -11   9       60.76       61.47     11.38 o
  -4 -11   9       86.43      102.44     14.80 o
  -3 -11   9       53.67       58.05     11.38 o
  -2 -11   9        9.53        9.11      6.83 o
  -1 -11   9        8.06        2.28      5.69 o
   1 -11   9       29.78       22.77      9.11 o
   2 -11   9      163.12      145.70     18.21 o
   3 -11   9       31.56       44.39     11.38 o
  -8 -10   9        2.51        4.55      6.83 o
  -7 -10   9       18.27       29.60      9.11 o
  -6 -10   9       28.00       20.49      7.97 o
  -5 -10   9       36.52       46.67     10.24 o
  -4 -10   9      200.31      225.38     18.21 o
  -3 -10   9       25.39       44.39     10.24 o
  -2 -10   9       47.11       45.53     10.24 o
  -1 -10   9       87.64      109.27     14.80 o
   0 -10   9      132.74      140.01     15.94 o
   1 -10   9        3.80        5.69      5.69 o
   2 -10   9       42.76       59.19     11.38 o
  -9  -9   9       26.57       19.35      7.97 o
  -8  -9   9        4.45        3.41      6.83 o
  -7  -9   9       45.03       56.91     11.38 o
  -6  -9   9      120.46       91.06     12.52 o
  -5  -9   9       73.08       93.34     12.52 o
  -4  -9   9      150.99      153.67      9.85 o
  -3  -9   9       94.32      102.29      8.20 o
  -2  -9   9        9.66       13.66      3.79 o
  -1  -9   9        6.69        1.63      2.73 o
   0  -9   9      118.54      144.79     11.95 o
   1  -9   9       24.60       24.49      4.63 o
   2  -9   9      181.88      190.48     11.16 o
 -10  -8   9       11.48       26.18      9.11 o
  -9  -8   9        3.66       -3.41      5.69 o
  -8  -8   9       42.15       44.39     10.24 o
  -7  -8   9       21.72       12.52      6.83 o
  -6  -8   9       44.49       59.02      7.11 o
  -5  -8   9      164.36      158.33     10.04 o
  -4  -8   9      132.39      130.91      8.74 o
  -3  -8   9       29.61       37.98      5.46 o
  -2  -8   9      150.44      134.53      9.02 o
  -1  -8   9       62.70       66.92      7.11 o
   0  -8   9       67.15       64.09      6.81 o
   1  -8   9       30.82       46.23      6.00 o
   2  -8   9       86.78       83.41      8.54 o
   3  -8   9       49.38       37.56      7.97 o
 -10  -7   9        7.78       10.24      6.83 o
  -9  -7   9       31.19       45.53     10.24 o
  -8  -7   9       27.29       29.60      7.97 o
  -7  -7   9       34.92       32.52      5.63 o
  -6  -7   9      112.42      105.87      8.85 o
  -5  -7   9      137.06      130.42     19.35 o
  -4  -7   9      159.04      155.25      9.56 o
  -3  -7   9      136.58      138.34      8.74 o
  -2  -7   9      107.10       93.61     11.38 o
  -1  -7   9      112.95      102.96      8.42 o
   0  -7   9      171.61      149.97      9.02 o
   1  -7   9      267.75      248.44     11.65 o
   2  -7   9      127.09      142.28     12.52 o
   3  -7   9      126.35      146.84     13.66 o
   4  -7   9       56.37       60.33     10.24 o
 -11  -6   9        0.15        1.14      5.69 o
 -10  -6   9       49.47       48.95     10.24 o
  -9  -6   9       29.93       38.70      9.11 o
  -8  -6   9       10.98        8.28      4.37 o
  -7  -6   9       39.34       49.96      8.54 o
  -6  -6   9       50.74       50.97      6.44 o
  -5  -6   9       66.43       50.66      6.44 o
  -4  -6   9       19.45       15.37      4.02 o
  -3  -6   9       35.39       35.80      5.19 o
  -2  -6   9       23.72       21.72      3.51 o
  -1  -6   9        2.33        3.04      2.63 o
   0  -6   9       54.33       51.02      6.00 o
   1  -6   9       83.68       78.90      7.61 o
   2  -6   9        3.42       11.38      5.69 o
   3  -6   9        1.92        2.28      4.55 o
   4  -6   9       13.36       10.24      5.69 o
   5  -6   9       16.45       29.60      7.97 o
   6  -6   9      117.33      118.38     14.80 o
 -11  -5   9       54.24       67.16     11.38 o
 -10  -5   9        6.28        1.14      5.69 o
  -9  -5   9       74.41       67.16      7.93 o
  -8  -5   9       24.48       26.76      5.63 o
  -7  -5   9       20.79       28.25      5.19 o
  -6  -5   9      285.11      276.21     12.46 o
  -5  -5   9       85.35       95.00      8.54 o
  -4  -5   9      312.43      294.28     12.46 o
  -3  -5   9       72.46       73.17      6.81 o
  -2  -5   9       81.25       78.83      6.24 o
  -1  -5   9       42.34       38.09      3.94 o
   0  -5   9       34.42       32.19      4.13 o
   1  -5   9      190.97      187.35     11.70 o
   2  -5   9      290.50      330.10     19.35 o
   3  -5   9      243.59      232.21     17.07 o
   4  -5   9      106.80      121.80     13.66 o
   5  -5   9       53.93       64.88     10.24 o
   6  -5   9       84.93       96.75     13.66 o
   7  -5   9       72.98       71.71     12.52 o
 -11  -4   9       10.10        5.69      5.69 o
 -10  -4   9       32.00       26.78      5.68 o
  -9  -4   9       31.38       34.89      8.54 o
  -8  -4   9       79.27       76.43     13.09 o
  -7  -4   9       45.95       48.49      6.29 o
  -6  -4   9       81.77       80.58      7.93 o
  -5  -4   9      219.27      202.94     10.04 o
  -4  -4   9       80.07       79.85     18.21 o
  -3  -4   9      105.93       99.85      9.20 o
  -2  -4   9       79.24       77.08      5.18 o
  -1  -4   9      116.67      132.07      9.67 o
   0  -4   9       39.65       40.92      4.13 o
   1  -4   9       98.90       94.67      6.33 o
   2  -4   9      407.01      412.06     14.87 o
   3  -4   9      177.44      172.62     16.51 o
   4  -4   9       85.22       81.36      8.42 o
   5  -4   9      134.67      138.87     15.94 o
   6  -4   9       55.63       68.30     11.38 o
   7  -4   9       35.27       23.93      5.63 o
   8  -4   9       15.65       12.52      7.97 o
   9  -4   9        6.88       10.24      7.97 o
 -12  -3   9        1.88        4.55      5.69 o
 -11  -3   9       14.60       14.80      6.83 o
 -10  -3   9       42.54       39.08      6.53 o
  -9  -3   9       38.45       34.52     11.95 o
  -8  -3   9      144.80      140.97     10.67 o
  -7  -3   9       78.43       82.20      7.93 o
  -6  -3   9       95.38      118.50      8.74 o
  -5  -3   9      313.66      315.72     18.78 o
  -4  -3   9      210.57      200.47      6.99 o
  -3  -3   9      695.33      653.12     14.26 o
  -2  -3   9       24.22       20.17      2.80 o
  -1  -3   9      101.46      106.95      6.72 o
   0  -3   9     1315.83     1249.62     23.04 o
   1  -3   9      210.07      216.25      8.26 o
   2  -3   9      171.22      190.34      7.83 o
   3  -3   9       41.94       35.87      5.63 o
   4  -3   9       36.04       40.25      6.00 o
   5  -3   9       10.90       11.59      4.37 o
   6  -3   9        1.81       -0.51      4.55 o
   7  -3   9       20.15       25.04      7.97 o
   8  -3   9        8.83       -3.41      6.83 o
   9  -3   9        7.13        1.14      6.83 o
 -12  -2   9        1.64       -2.28      4.55 o
 -10  -2   9       43.40       50.08      9.11 o
  -9  -2   9        6.42       12.52      4.37 o
  -8  -2   9       19.09       20.04      4.63 o
  -7  -2   9       86.61       86.73      8.42 o
  -6  -2   9        1.76        2.28      3.22 o
  -5  -2   9      172.96      172.04     10.24 o
  -4  -2   9      971.93      953.70     21.15 o
  -3  -2   9      114.19      137.70      7.25 o
  -2  -2   9      535.34      559.64     12.93 o
  -1  -2   9      483.48      501.07     12.12 o
   0  -2   9      290.54      295.03      8.92 o
   1  -2   9      390.58      380.47      9.19 o
   2  -2   9       42.05       40.66      4.27 o
   3  -2   9      135.31      151.49     10.24 o
   4  -2   9        3.92        4.55      3.22 o
   5  -2   9       10.13       10.81      4.02 o
   6  -2   9        8.39        5.38      4.37 o
   7  -2   9        9.08        1.14      5.69 o
   8  -2   9       13.17       17.07      7.97 o
   9  -2   9        2.01       10.24      7.97 o
 -12  -1   9       12.50       12.52      6.83 o
 -11  -1   9       31.67       37.56      9.11 o
 -10  -1   9       15.39       13.66      5.69 o
  -9  -1   9       61.21       46.67      9.11 o
  -8  -1   9       60.50       72.85     10.24 o
  -7  -1   9       21.42       27.32      6.83 o
  -6  -1   9      397.44      394.98     18.21 o
  -5  -1   9       22.40       22.99      4.78 o
  -4  -1   9      333.34      313.56     27.51 o
  -3  -1   9      350.33      351.74      9.46 o
  -2  -1   9        0.55        1.95      1.66 o
  -1  -1   9       32.20       34.39      2.76 o
   0  -1   9      951.38      958.77     27.90 o
   1  -1   9       29.13       22.61      3.17 o
   2  -1   9      553.85      557.68     16.90 o
   3  -1   9       59.54       52.84     14.23 o
   4  -1   9       69.90       79.68     10.24 o
   5  -1   9      246.56      244.86     12.46 o
   6  -1   9       44.57       52.36     10.24 o
   7  -1   9       18.91       17.07      7.97 o
   8  -1   9       71.14       95.62     13.66 o
   9  -1   9        3.13       28.46      9.11 o
 -12   0   9        0.09        2.28      5.69 o
 -11   0   9      117.58      133.18     13.66 o
 -10   0   9       28.94       37.56      7.97 o
  -9   0   9        5.60        5.69      5.69 o
  -8   0   9      845.16      870.78     30.73 o
  -7   0   9        5.05       -1.14      3.41 o
  -6   0   9       54.34       51.09      6.00 o
  -5   0   9     1469.88     1539.26     26.69 o
  -4   0   9       17.22       14.51      2.91 o
  -3   0   9      142.33      138.55      5.73 o
  -2   0   9      483.34      489.99      9.78 o
  -1   0   9      425.12      409.46      7.95 o
   0   0   9      105.96      104.08      5.51 o
   1   0   9        1.40        0.52      1.37 o
   2   0   9     1205.56     1170.05     16.77 o
   3   0   9      202.57      198.39     12.26 o
   4   0   9        2.58        3.41      4.55 o
   5   0   9      232.33      192.37     14.80 o
   6   0   9      160.92      187.82     14.80 o
   7   0   9        0.78       -1.14      6.83 o
   8   0   9        0.83        5.69      6.83 o
   9   0   9       24.05       39.84     10.24 o
 -12   1   9       12.43       35.29      9.11 o
 -11   1   9       31.39       27.32      6.83 o
 -10   1   9       15.15        6.83      5.69 o
  -9   1   9       60.80       59.19      9.11 o
  -8   1   9       61.73       72.85     10.24 o
  -7   1   9       22.04       29.60      6.83 o
  -6   1   9      394.04      424.14     12.88 o
  -5   1   9       23.51       21.05      3.15 o
  -4   1   9      347.04      334.25      9.46 o
  -3   1   9      355.46      359.59      8.36 o
  -2   1   9        0.40        0.89      1.49 o
  -1   1   9       27.91       39.39      3.04 o
   0   1   9      963.27      950.61     14.11 o
   1   1   9       32.97       25.74      2.85 o
   2   1   9      547.89      556.32     11.90 o
   3   1   9       56.18       58.55      5.01 o
   4   1   9       66.15       68.56     10.94 o
   5   1   9      249.84      266.36     11.18 o
   6   1   9       43.24       37.56      9.11 o
   7   1   9       18.37       21.63      7.97 o
   8   1   9       71.78       66.02     11.38 o
   9   1   9        3.22       -4.55      5.69 o
 -12   2   9        1.68        4.55      5.69 o
 -11   2   9       15.59       18.21      6.83 o
 -10   2   9       44.60       37.56      7.97 o
  -9   2   9        6.05       -2.28      4.55 o
  -8   2   9       20.44       17.07      5.69 o
  -7   2   9       82.23       90.92      7.11 o
  -6   2   9        2.27        0.81      2.73 o
  -5   2   9      171.94      155.44      7.61 o
  -4   2   9      962.09      974.12     21.23 o
  -3   2   9      119.68      121.87      4.41 o
  -2   2   9      537.12      549.74      9.83 o
  -1   2   9      486.85      489.67     12.49 o
   0   2   9      298.59      300.32      8.29 o
   1   2   9      386.36      369.12     12.00 o
   2   2   9       42.06       43.41      4.51 o
   3   2   9      135.27      133.27      6.70 o
   4   2   9        3.57        6.07      2.63 o
   5   2   9        9.93        5.56      3.56 o
   6   2   9        8.12        5.19      3.56 o
   7   2   9        9.05       10.76      4.37 o
   8   2   9       13.56        6.83      6.83 o
   9   2   9        1.87        4.55      6.83 o
 -12   3   9        1.71       -4.55      4.55 o
 -11   3   9       13.90       13.66      6.83 o
 -10   3   9       42.67       37.56      7.97 o
  -9   3   9       39.47       22.77      6.83 o
  -8   3   9      143.10      143.42     11.38 o
  -7   3   9       79.47       88.10      7.11 o
  -6   3   9       97.17       99.02     14.80 o
  -5   3   9      321.05      316.19     10.67 o
  -4   3   9      204.00      198.04      6.86 o
  -3   3   9      682.90      668.68     15.44 o
  -2   3   9       23.34       18.83      3.29 o
  -1   3   9      107.29       87.64      6.17 o
   0   3   9     1300.71     1263.07     23.70 o
   1   3   9      212.56      199.69      9.51 o
   2   3   9      182.03      186.88      7.60 o
   3   3   9       40.97       39.66      5.19 o
   4   3   9       36.94       28.64      4.83 o
   5   3   9        8.97       18.04      4.55 o
   6   3   9        2.07        4.17      3.56 o
   7   3   9       20.87       34.15      6.00 o
   8   3   9        8.57       11.95      4.83 o
   9   3   9        6.86        7.97      4.83 o
 -11   4   9        9.42       11.38      5.69 o
 -10   4   9       31.45       42.12      7.97 o
  -9   4   9       32.45       19.35      5.69 o
  -8   4   9       78.86       82.52      7.61 o
  -7   4   9       46.15       58.28      6.00 o
  -6   4   9       85.84       93.54     13.66 o
  -5   4   9      218.38      210.58     14.80 o
  -4   4   9       82.94       90.67      7.24 o
  -3   4   9      110.71      102.34      7.61 o
  -2   4   9       79.72       82.72      7.24 o
  -1   4   9      116.54      116.62      8.42 o
   0   4   9       44.98       46.35      8.54 o
   1   4   9       97.11      126.94      8.85 o
   2   4   9      409.90      390.93     21.06 o
   3   4   9      179.82      166.65     13.09 o
   4   4   9       87.86       89.65      8.05 o
   5   4   9      137.94      118.38     10.24 o
   6   4   9       55.57       64.99     11.95 o
   7   4   9       35.02       27.27      6.83 o
   8   4   9       15.96        9.11      4.83 o
   9   4   9        7.00       17.64      5.63 o
 -11   5   9       55.09       75.13     11.38 o
 -10   5   9        6.24        4.55      4.55 o
  -9   5   9       73.69       70.57      9.11 o
  -8   5   9       23.86       32.87      5.19 o
  -7   5   9       22.00       30.73      4.63 o
  -6   5   9      281.15      233.35     15.94 o
  -5   5   9       83.76       84.61      7.61 o
  -4   5   9      312.23      289.23     12.07 o
  -3   5   9       71.52       68.10      6.81 o
  -2   5   9       81.66       60.95      6.44 o
  -1   5   9       42.60       35.89      7.97 o
   0   5   9       31.42       25.09      4.83 o
   1   5   9      193.71      171.60      9.23 o
   2   5   9      286.82      306.45     12.46 o
   3   5   9      238.97      240.31     11.27 o
   4   5   9      105.70      100.52     15.37 o
   5   5   9       51.70       50.50      6.44 o
   6   5   9       83.48       85.37      8.85 o
   7   5   9       72.98       73.52     11.38 o
   8   5   9       10.58       14.45      5.19 o
 -11   6   9        0.11        9.11      5.69 o
 -10   6   9       49.35       62.61     10.24 o
  -9   6   9       29.12       38.84      6.26 o
  -8   6   9       10.09        3.41      5.69 o
  -7   6   9       39.34       38.70      9.11 o
  -6   6   9       51.24       33.01      7.97 o
  -5   6   9       61.23       50.43      6.00 o
  -4   6   9       19.92       17.71      4.37 o
  -3   6   9       36.03       31.40      5.19 o
  -2   6   9       23.60       23.25      4.63 o
  -1   6   9        2.61       -1.71      2.41 o
   0   6   9       53.25       52.76      6.44 o
   1   6   9       81.88       70.85     14.23 o
   2   6   9        3.84        1.71      3.22 o
   3   6   9        1.18       -1.14      3.22 o
   4   6   9       12.87       14.05     12.52 o
   5   6   9       15.61       19.35      5.63 o
   6   6   9      118.67      120.31     10.46 o
   7   6   9       31.21       35.45      6.00 o
   8   6   9        8.32       25.04      9.11 o
 -10   7   9        7.89       -2.28      5.69 o
  -9   7   9       31.38       44.39     10.24 o
  -8   7   9       29.30       34.15      9.11 o
  -7   7   9       35.28       59.19     11.38 o
  -6   7   9      113.15      138.87     15.94 o
  -5   7   9      145.58      149.16     16.51 o
  -4   7   9      157.68      157.49     11.27 o
  -3   7   9      133.40      123.22      9.56 o
  -2   7   9      104.82      104.54      9.23 o
  -1   7   9      111.81      115.42      9.23 o
   0   7   9      170.53      141.16     10.46 o
   1   7   9      268.28      247.29     11.65 o
   2   7   9      129.60      126.73     10.04 o
   3   7   9      128.53      146.27     10.84 o
   4   7   9       54.67       45.10      6.81 o
   5   7   9       70.93       75.72     19.35 o
   6   7   9       38.00       42.70      6.81 o
   7   7   9       15.26       22.20      5.63 o
 -10   8   9       11.39        9.11      7.97 o
  -9   8   9        3.65        6.83      6.83 o
  -8   8   9       42.53       37.56     10.24 o
  -7   8   9       21.17       18.21      7.97 o
  -6   8   9       42.81       40.48      6.44 o
  -5   8   9      161.71      159.91     17.07 o
  -4   8   9      133.06      131.85     11.95 o
  -3   8   9       28.44       39.97      6.44 o
  -2   8   9      149.38      134.36     10.46 o
  -1   8   9       63.01       61.49      7.24 o
   0   8   9       72.57       62.51      7.61 o
   1   8   9       29.44       33.44      6.00 o
   2   8   9       86.81       97.15      9.23 o
   3   8   9       49.78       35.91      6.00 o
   4   8   9       30.37       24.30      5.63 o
   5   8   9       35.54       51.26      7.61 o
   6   8   9       13.03       18.52      6.00 o
   7   8   9       19.38       20.49      7.97 o
  -9   9   9       26.54       43.25     11.38 o
  -8   9   9        4.27        3.41      6.83 o
  -7   9   9       44.23       45.53     10.24 o
  -6   9   9      120.02       89.03     13.09 o
  -5   9   9       73.22       72.12      8.42 o
  -4   9   9      155.35      140.84     11.18 o
  -3   9   9      100.71       89.88      9.23 o
  -2   9   9        8.12       13.19      6.26 o
  -1   9   9        7.63        1.77      3.56 o
   0   9   9      123.91      136.58     19.35 o
   1   9   9       27.54       23.15      7.97 o
   2   9   9      179.59      195.25     18.21 o
   3   9   9       15.37       13.66      4.83 o
   4   9   9       40.81       35.83      6.81 o
   5   9   9       16.59       10.24      6.83 o
   6   9   9       21.53       16.85      6.00 o
  -8  10   9        2.57        7.97      7.97 o
  -7  10   9       19.19        7.97      7.97 o
  -6  10   9       29.92       34.04      9.68 o
  -5  10   9       35.34       30.86      6.29 o
  -4  10   9      203.21      200.09     13.12 o
  -3  10   9       26.80       34.88      6.81 o
  -2  10   9       46.59       42.70      7.97 o
  -1  10   9       86.95       76.21      8.85 o
   0  10   9      132.43      131.64     22.77 o
   1  10   9        3.62        7.97      4.83 o
   2  10   9       44.84       46.78      7.24 o
   3  10   9       67.74       87.53      9.66 o
   4  10   9       29.75       30.47      7.40 o
   5  10   9       21.23       15.37      5.63 o
  -7  11   9        3.42        0.00      6.83 o
  -6  11   9       83.23       92.20     10.04 o
  -5  11   9       61.97       62.15     11.95 o
  -4  11   9       85.28       78.52      9.23 o
  -3  11   9       53.72       44.81     11.38 o
  -2  11   9        9.91        3.98      4.83 o
  -1  11   9        8.55       12.87      5.19 o
   0  11   9      119.28      107.95     19.92 o
   1  11   9       28.81       35.48     14.80 o
   2  11   9      165.24      178.93     13.66 o
   3  11   9       33.28       38.14      7.24 o
   4  11   9        1.37       -0.72      4.37 o
  -5  12   9       17.68       33.09      6.81 o
  -4  12   9       67.44       82.89     10.04 o
  -3  12   9       13.83       21.40      6.83 o
  -2  12   9       44.12       47.89      7.93 o
  -1  12   9       14.02       15.03      6.00 o
   0  12   9       17.39       27.52      6.44 o
   1  12   9        3.70        6.83      4.83 o
   2  12   9       46.61       51.31      8.42 o
  -3 -12  10        3.13        2.28      6.83 o
  -2 -12  10       21.62       29.60      9.11 o
  -1 -12  10        8.91        6.83      6.83 o
   0 -12  10        2.39        9.11      6.83 o
  -6 -11  10       10.16        3.41      6.83 o
  -4 -11  10       50.55       67.16     12.52 o
  -3 -11  10        2.97       -2.28      5.69 o
  -2 -11  10      204.44      210.58     20.49 o
  -1 -11  10       21.79        7.97      6.83 o
   1 -11  10       13.56       18.21      9.11 o
   2 -11  10       36.22       27.32      9.11 o
   3 -11  10        9.87        2.28      6.83 o
  -7 -10  10       31.21       36.42     10.24 o
  -6 -10  10        7.52        4.55      6.83 o
  -5 -10  10      120.14       84.23     13.66 o
  -4 -10  10       36.28       26.18      9.11 o
  -3 -10  10       41.36       33.01      9.11 o
  -2 -10  10       30.35       34.15      9.11 o
  -1 -10  10      107.69      111.55     14.80 o
   0 -10  10        5.56       10.24      6.83 o
   1 -10  10       27.94       21.63      7.97 o
   2 -10  10       43.49       52.36     11.38 o
   3 -10  10        2.04       -5.69      5.69 o
  -7  -9  10       64.10       54.64     11.38 o
  -6  -9  10        7.34        3.41      6.83 o
  -5  -9  10        2.67       -1.14      5.69 o
  -4  -9  10      132.50      100.17     13.66 o
  -3  -9  10        4.74       10.24      5.69 o
  -2  -9  10        0.25       -3.41      3.41 o
  -1  -9  10       47.54       37.56      9.11 o
   0  -9  10      132.26      127.49     15.94 o
   1  -9  10      146.64      135.45     15.94 o
   2  -9  10      109.48       99.03     13.66 o
   3  -9  10       54.49       77.40     13.66 o
  -9  -8  10       48.21       52.36     11.38 o
  -8  -8  10       12.08       11.38      7.97 o
  -7  -8  10       74.00       76.26     12.52 o
  -6  -8  10       50.59       48.95     10.24 o
  -5  -8  10       36.63       29.60      7.97 o
  -4  -8  10       46.23       39.03      5.69 o
  -3  -8  10       18.37       15.11      4.37 o
  -2  -8  10      267.53      257.18     12.46 o
  -1  -8  10       25.92       26.64      5.12 o
   0  -8  10       18.80       22.74      4.63 o
   1  -8  10      113.85      104.75      9.68 o
   2  -8  10       12.15       11.38      6.83 o
 -10  -7  10        1.43        2.28      5.69 o
  -9  -7  10       52.48       54.64     11.38 o
  -8  -7  10       26.61       22.77      7.97 o
  -7  -7  10       21.04       17.07      6.83 o
  -6  -7  10       15.89       13.56      4.37 o
  -5  -7  10        7.34        8.98      3.56 o
  -4  -7  10       43.98       39.84      7.97 o
  -3  -7  10      116.92      127.21     19.35 o
  -2  -7  10       28.63       44.37      8.54 o
  -1  -7  10      117.86      112.68      7.17 o
   0  -7  10       16.14       17.57      3.68 o
   1  -7  10       18.95       29.93      5.63 o
   2  -7  10       11.69       10.66      7.97 o
   3  -7  10       19.02       23.90      6.83 o
 -10  -6  10       11.70        7.97      6.83 o
  -9  -6  10       35.42       36.42      9.11 o
  -8  -6  10       57.61       61.47     10.24 o
  -7  -6  10       41.80       45.14      6.44 o
  -6  -6  10       20.34       19.35      6.83 o
  -5  -6  10      228.51      243.10     18.78 o
  -4  -6  10       76.63       81.81      7.61 o
  -3  -6  10       43.38       51.32      6.44 o
  -2  -6  10       45.43       47.57      4.79 o
  -1  -6  10       73.54       81.02      6.11 o
   0  -6  10       44.68       40.50      4.79 o
   1  -6  10       59.23       58.51      5.45 o
   2  -6  10       33.70       41.82      9.11 o
   3  -6  10        9.14        0.00      4.55 o
   4  -6  10       65.31       63.74     11.38 o
 -11  -5  10        5.71        5.69      5.69 o
 -10  -5  10       31.13       28.46      9.11 o
  -9  -5  10       44.96       56.91     10.24 o
  -8  -5  10       13.13       20.40      5.19 o
  -7  -5  10       29.71       21.63      5.19 o
  -6  -5  10       14.32       19.80      6.83 o
  -5  -5  10       27.83       28.46      5.19 o
  -4  -5  10      249.08      213.71     10.84 o
  -3  -5  10      410.46      420.94     15.23 o
  -2  -5  10      361.57      368.81     10.86 o
  -1  -5  10      846.53      848.12     28.20 o
   0  -5  10      108.68      104.21      7.93 o
   1  -5  10       90.62       81.87      6.11 o
   2  -5  10      194.88      199.41     10.41 o
   3  -5  10       80.14       75.91      8.05 o
   4  -5  10       29.78       28.50      5.63 o
   5  -5  10        4.28        0.13      3.98 o
   6  -5  10      125.35      138.96     11.65 o
   7  -5  10       33.27       46.67     10.24 o
   8  -5  10        8.29        9.11      7.97 o
 -11  -4  10        2.12       14.80      6.83 o
 -10  -4  10       48.65       38.70      9.11 o
  -9  -4  10       53.59       65.78     11.38 o
  -8  -4  10        7.35       12.05      6.26 o
  -7  -4  10      391.24      400.57     15.86 o
  -6  -4  10        2.79        3.92      3.56 o
  -5  -4  10        2.17        2.76      4.55 o
  -4  -4  10      417.04      446.28     15.56 o
  -3  -4  10       29.26       25.93      3.47 o
  -2  -4  10      175.23      163.71      7.17 o
  -1  -4  10       36.03       26.31      4.26 o
   0  -4  10       22.42       35.37      4.35 o
   1  -4  10      184.23      199.27      8.31 o
   2  -4  10       90.80       83.87     10.11 o
   3  -4  10       16.62       16.86      5.69 o
   4  -4  10      187.04      203.81     11.65 o
   5  -4  10       17.11       21.15      5.63 o
   6  -4  10       93.68      101.68     14.23 o
   7  -4  10       41.04       43.12      6.81 o
   8  -4  10        5.10       20.49      7.97 o
 -11  -3  10       55.00       52.36     10.24 o
 -10  -3  10        6.14       17.07      6.83 o
  -9  -3  10       48.07       61.93      7.93 o
  -8  -3  10      447.94      461.96     31.30 o
  -7  -3  10      204.01      178.02     11.16 o
  -6  -3  10      204.82      190.50     14.23 o
  -5  -3  10      305.07      315.42     13.12 o
  -4  -3  10      783.58      740.90     21.55 o
  -3  -3  10      116.61      107.09      7.80 o
  -2  -3  10       71.79       64.95      5.18 o
  -1  -3  10      750.99      727.60     16.26 o
   0  -3  10      814.35      774.22     17.18 o
   1  -3  10      811.48      785.00     15.16 o
   2  -3  10      797.44      832.94     18.74 o
   3  -3  10      660.89      718.34     30.73 o
   4  -3  10      667.65      675.66     22.04 o
   5  -3  10      255.60      273.06     13.61 o
   6  -3  10       68.66       69.98     10.24 o
   7  -3  10       14.10       26.18      9.11 o
   8  -3  10        0.85       -1.14      6.83 o
 -11  -2  10        2.44        1.14      5.69 o
 -10  -2  10      205.24      253.84     17.07 o
  -9  -2  10       30.59       37.56      7.97 o
  -8  -2  10       18.45       17.16      4.83 o
  -7  -2  10      245.12      238.83     12.30 o
  -6  -2  10      202.81      202.50     10.81 o
  -5  -2  10      325.22      305.20     27.32 o
  -4  -2  10      671.88      658.94     14.77 o
  -3  -2  10      599.26      587.96     18.10 o
  -2  -2  10      712.64      758.20     16.40 o
  -1  -2  10     1914.40     1902.44     31.87 o
   0  -2  10      364.17      355.51     10.64 o
   1  -2  10      190.43      192.51      7.07 o
   2  -2  10      515.59      516.45     11.72 o
   3  -2  10      131.84      144.84     11.38 o
   4  -2  10      104.29      110.01     10.04 o
   5  -2  10        0.25       -3.22      3.22 o
   6  -2  10       15.80       20.49      7.97 o
   7  -2  10      121.85      155.94     17.07 o
   8  -2  10        6.11        4.55      6.83 o
 -11  -1  10       12.75        3.41      5.69 o
 -10  -1  10       70.32       85.37     11.38 o
  -9  -1  10       41.62       44.39      7.97 o
  -8  -1  10       93.75       94.48     11.38 o
  -7  -1  10       82.46       73.99      9.11 o
  -6  -1  10       27.78       15.73      9.68 o
  -5  -1  10      598.41      561.17     22.77 o
  -4  -1  10       45.15       38.86      4.13 o
  -3  -1  10      128.16      115.81      7.31 o
  -2  -1  10     3661.06     3492.06     61.17 o
  -1  -1  10      349.35      339.39     12.52 o
   0  -1  10      450.43      457.07     11.97 o
   1  -1  10      582.89      584.47     20.53 o
   2  -1  10      302.58      287.48      9.53 o
   3  -1  10      108.04       97.89     12.52 o
   4  -1  10       49.26       28.22     10.81 o
   5  -1  10       93.67       87.65     12.52 o
   6  -1  10       80.74       86.51     12.52 o
   7  -1  10       12.83       15.94      7.97 o
   8  -1  10       62.24       45.53     11.38 o
 -12   0  10       15.27       -1.14      5.69 o
 -11   0  10       17.25        9.11      6.83 o
 -10   0  10       29.54       14.80      6.83 o
  -9   0  10      272.91      287.98     17.07 o
  -8   0  10       39.81       44.39      7.97 o
  -7   0  10     1029.21     1088.19     36.42 o
  -6   0  10      551.17      541.82     22.77 o
  -5   0  10        3.21        0.68      2.34 o
  -4   0  10     2078.25     2132.15     34.55 o
  -3   0  10      304.43      302.27      9.46 o
  -2   0  10       80.26       82.71      4.78 o
  -1   0  10      422.43      442.35      8.78 o
   0   0  10      255.06      237.48      6.36 o
   1   0  10      860.97      851.62     19.18 o
   2   0  10      194.98      206.58      8.75 o
   3   0  10       17.18       23.86      4.63 o
   4   0  10      247.42      236.76     17.07 o
   5   0  10      217.15      231.07     17.07 o
   6   0  10        4.23        6.83      6.83 o
   7   0  10        1.20        1.14      6.83 o
   8   0  10       49.52       35.29     10.24 o
   9   0  10        1.58       12.52      7.97 o
 -11   1  10       13.09       10.24      5.69 o
 -10   1  10       68.97       88.79     11.38 o
  -9   1  10       42.24       34.15      7.97 o
  -8   1  10       96.29      101.31     11.38 o
  -7   1  10       85.19       75.13      9.11 o
  -6   1  10       26.37       20.67      5.69 o
  -5   1  10      592.76      616.64     16.49 o
  -4   1  10       52.15       35.43      4.83 o
  -3   1  10      133.47      130.72      5.58 o
  -2   1  10     3633.78     3569.63     44.81 o
  -1   1  10      332.25      365.03      9.37 o
   0   1  10      462.11      468.24     10.81 o
   1   1  10      573.04      593.46     14.11 o
   2   1  10      296.90      311.49     22.63 o
   3   1  10      111.44       94.62     10.24 o
   4   1  10       49.70       44.39      9.11 o
   5   1  10       93.50       91.06     12.52 o
   6   1  10       79.74       96.75     13.66 o
   7   1  10       13.39       14.80      7.97 o
   8   1  10       61.82       85.37     13.66 o
 -11   2  10        2.36       -4.55      4.55 o
 -10   2  10      204.26      243.59     15.94 o
  -9   2  10       29.53       17.07      6.83 o
  -8   2  10       20.04       18.21      5.69 o
  -7   2  10      243.20      231.07     13.66 o
  -6   2  10      198.62      195.16     11.38 o
  -5   2  10      336.27      307.65     11.18 o
  -4   2  10      669.46      660.45     30.16 o
  -3   2  10      594.21      579.92     16.49 o
  -2   2  10      726.53      719.19     18.90 o
  -1   2  10     1915.41     1897.89     37.42 o
   0   2  10      365.13      355.57     18.78 o
   1   2  10      193.73      202.08     15.37 o
   2   2  10      521.54      486.78     15.68 o
   3   2  10      133.27      118.83     13.66 o
   4   2  10      107.25      107.27     11.38 o
   5   2  10        0.47        2.28      5.69 o
   6   2  10       16.27       17.07      6.83 o
   7   2  10      124.39      136.59     15.94 o
   8   2  10        6.18        9.11      7.97 o
 -11   3  10       54.90       31.87      7.97 o
 -10   3  10        6.41       10.24      5.69 o
  -9   3  10       49.39       54.64      9.11 o
  -8   3  10      444.57      455.31     20.49 o
  -7   3  10      200.70      204.11     13.09 o
  -6   3  10      201.37      216.90      9.56 o
  -5   3  10      302.82      314.16     18.21 o
  -4   3  10      785.79      783.40     20.51 o
  -3   3  10      111.83      119.62      8.85 o
  -2   3  10       72.07       72.72      6.81 o
  -1   3  10      743.36      725.14     19.71 o
   0   3  10      814.85      795.06     20.51 o
   1   3  10      811.23      762.44     20.51 o
   2   3  10      792.59      811.11     36.99 o
   3   3  10      656.38      675.00     19.71 o
   4   3  10      663.32      683.09     20.07 o
   5   3  10      255.81      233.18     11.27 o
   6   3  10       67.03       71.91     11.95 o
   7   3  10       13.92        6.52      4.37 o
   8   3  10        0.82        0.00      5.69 o
 -11   4  10        1.92       20.49      6.83 o
 -10   4  10       48.90       34.15      7.97 o
  -9   4  10       52.96       77.40     10.24 o
  -8   4  10        7.88        7.08      3.56 o
  -7   4  10      391.92      420.02     21.63 o
  -6   4  10        3.05       -1.14      4.55 o
  -5   4  10        1.79       10.24      5.69 o
  -4   4  10      417.62      432.75     44.96 o
  -3   4  10       28.18       27.51      4.83 o
  -2   4  10      175.92      160.53      8.85 o
  -1   4  10       33.05       33.05      4.83 o
   0   4  10       23.13       35.86      5.63 o
   1   4  10      191.45      177.85     17.07 o
   2   4  10       90.84       83.47      7.61 o
   3   4  10       16.10       17.45      5.12 o
   4   4  10      190.10      173.10     14.80 o
   5   4  10       16.73       24.51      5.19 o
   6   4  10       91.41      110.70      9.68 o
   7   4  10       41.32       42.01      6.81 o
   8   4  10        4.77        6.26      4.83 o
 -11   5  10        5.45       15.94      6.83 o
 -10   5  10       32.27       35.29      7.97 o
  -8   5  10       12.91        2.28      5.69 o
  -7   5  10       29.73       33.01      9.11 o
  -6   5  10       13.76        9.11      5.69 o
  -5   5  10       29.54       32.48      6.83 o
  -4   5  10      249.18      224.67     10.84 o
  -3   5  10      407.25      404.36     14.87 o
  -2   5  10      366.23      363.96     14.07 o
  -1   5  10      844.93      863.40     22.93 o
   0   5  10      106.21       97.49      8.05 o
   1   5  10       95.62       97.10      8.42 o
   2   5  10      193.69      195.01     10.84 o
   3   5  10       81.70       81.34      8.42 o
   4   5  10       33.09       32.31      6.00 o
   5   5  10        3.66       -2.28      4.55 o
   6   5  10      126.63      136.92     17.64 o
   7   5  10       34.70       52.27      7.61 o
   8   5  10        8.25        9.72      6.83 o
  -9   6  10       36.44       31.87      9.11 o
  -8   6  10       56.68       73.99     12.52 o
  -7   6  10       42.16       47.81     10.24 o
  -6   6  10       21.69       14.80      6.83 o
  -5   6  10      228.94      236.15     11.65 o
  -4   6  10       77.46       68.88      7.61 o
  -3   6  10       42.77       46.11      6.44 o
  -2   6  10       45.34       47.30      6.44 o
  -1   6  10       73.88       79.11      8.05 o
   0   6  10       43.72       40.88      6.00 o
   1   6  10       57.85       57.21     13.66 o
   2   6  10       33.05       29.77      5.63 o
   3   6  10        7.76        8.90      4.37 o
   4   6  10       64.32       77.36      8.42 o
   5   6  10       15.40       12.52      4.83 o
   6   6  10        8.62        8.54      4.83 o
   7   6  10        5.75       13.31      5.19 o
  -9   7  10       51.48       75.13     13.66 o
  -8   7  10       26.89        7.97      7.97 o
  -7   7  10       22.09       18.21      7.97 o
  -6   7  10       17.02       15.94      7.97 o
  -5   7  10        8.63       12.11      4.37 o
  -4   7  10       42.95       36.85      6.00 o
  -3   7  10      119.89      119.26     15.94 o
  -2   7  10       28.09       53.76      7.97 o
  -1   7  10      116.31      104.21      9.68 o
   0   7  10       16.52       23.35      4.83 o
   1   7  10       21.72       26.28      5.19 o
   2   7  10       11.20        7.97      4.02 o
   3   7  10       20.32       23.33      5.63 o
   4   7  10        8.96        5.24      5.12 o
   5   7  10       13.66       17.69      5.19 o
   6   7  10        5.55        7.97      4.83 o
   7   7  10       12.98       14.31      7.40 o
  -9   8  10       49.14       64.88     12.52 o
  -8   8  10       12.13        9.11      6.83 o
  -7   8  10       72.68       72.85     12.52 o
  -6   8  10       50.17       48.03     11.38 o
  -5   8  10       36.08       39.54      6.44 o
  -4   8  10       45.08       30.11      7.97 o
  -3   8  10       17.77       16.51      4.83 o
  -2   8  10      262.43      273.51     13.26 o
  -1   8  10       24.82       37.70      6.44 o
   0   8  10       18.70       15.18      4.63 o
   1   8  10      111.34      118.97     10.46 o
   2   8  10       12.16       16.51      4.83 o
   3   8  10       17.02       19.26      5.19 o
   4   8  10       18.66       22.69      6.00 o
   5   8  10        5.37        5.12      4.83 o
   6   8  10       11.55       21.06      6.44 o
  -8   9  10        0.11       -5.69      5.69 o
  -7   9  10       64.25       66.02     12.52 o
  -6   9  10        7.59        5.17      5.69 o
  -5   9  10        2.82        2.69      4.37 o
  -4   9  10      129.85      118.60     24.47 o
  -3   9  10        5.51        1.26      3.56 o
  -2   9  10        0.32        2.28      5.69 o
  -1   9  10       48.92       24.82      5.63 o
   0   9  10      130.82      122.41     10.84 o
   1   9  10      144.28      148.91     12.07 o
   2   9  10      110.57       91.97     10.81 o
   3   9  10       54.24       38.22      6.81 o
   4   9  10      151.76      160.89     12.88 o
   5   9  10       39.35       44.38      7.61 o
  -7  10  10       32.08       39.84     10.24 o
  -6  10  10        7.98        8.54      4.83 o
  -5  10  10      118.74      113.00     11.38 o
  -4  10  10       36.51       30.89      6.81 o
  -3  10  10       42.70       59.73      7.93 o
  -2  10  10       30.44       21.40      6.00 o
  -1  10  10      107.78      103.15     18.21 o
   0  10  10        5.30        3.52      5.12 o
   1  10  10       27.97       28.46      6.44 o
   2  10  10       43.16       57.74      8.42 o
   3  10  10        2.14        2.28      4.83 o
   4  10  10       14.83       19.27      6.00 o
  -6  11  10        9.75       14.80      9.11 o
  -5  11  10       27.39       23.90      6.44 o
  -4  11  10       50.21       54.05     10.81 o
  -3  11  10        2.81        0.83      4.37 o
  -2  11  10      205.37      199.26     14.49 o
  -1  11  10       21.77       29.09      6.44 o
   0  11  10       14.92       15.94      5.63 o
   1  11  10       13.88       11.73      5.19 o
   2  11  10       35.24       42.00      7.61 o
   3  11  10        9.89        1.14      6.83 o
  -3  12  10        3.32        5.87      5.19 o
  -2  12  10       21.30       17.98      6.00 o
  -1  12  10        8.89        8.46      5.46 o
   0  12  10        2.46       -0.83      4.37 o
  -4 -11  11        5.58       11.38      6.83 o
  -3 -11  11       47.69       44.39     10.24 o
  -2 -11  11        4.64        4.55      6.83 o
  -1 -11  11        7.12       13.66      7.97 o
   0 -11  11       35.31       68.30     12.52 o
  -6 -10  11       21.63       17.07      7.97 o
  -5 -10  11       34.07       42.12     10.24 o
  -4 -10  11       30.35       30.73      9.11 o
  -3 -10  11       96.20      116.10     14.80 o
  -2 -10  11       21.86       15.94      7.97 o
  -1 -10  11       26.59       21.63      9.11 o
   0 -10  11      183.98      175.29     19.35 o
   1 -10  11       14.72       19.35      7.97 o
   3 -10  11        4.65        1.14      5.69 o
  -7  -9  11        9.58        7.97      6.83 o
  -6  -9  11       35.42       56.91     11.38 o
  -5  -9  11        8.22        2.28      5.69 o
  -4  -9  11       50.48       48.95     11.38 o
  -3  -9  11       54.62       47.81     10.24 o
  -2  -9  11        0.46        0.00      5.69 o
  -1  -9  11       31.00       34.15      9.11 o
   0  -9  11       37.72       36.42      9.11 o
   1  -9  11        7.55        6.83      6.83 o
   2  -9  11        0.29       -3.41      5.69 o
   3  -9  11       16.65        5.69      6.83 o
  -8  -8  11       13.31        1.14      6.83 o
  -7  -8  11       76.64       76.26     12.52 o
  -6  -8  11      138.05      144.56     15.94 o
  -5  -8  11      106.69      104.72     13.66 o
  -4  -8  11       17.88       28.46      7.97 o
  -3  -8  11       10.04       13.66      6.83 o
  -2  -8  11        5.20        9.11      5.69 o
  -1  -8  11       34.61       26.18      7.97 o
   0  -8  11        1.79        1.01      6.26 o
   1  -8  11       43.46       49.05      7.24 o
   2  -8  11       72.17      109.27     14.80 o
   3  -8  11       70.49       85.37     13.66 o
  -9  -7  11       66.05       61.47     11.38 o
  -8  -7  11        5.51        2.28      6.83 o
  -7  -7  11       12.45        7.97      5.69 o
  -6  -7  11       53.00       39.84      9.11 o
  -5  -7  11       24.09       21.57      5.69 o
  -4  -7  11       35.14       30.16      5.69 o
  -3  -7  11       35.39       47.29      7.40 o
  -2  -7  11       16.55       24.59      4.83 o
  -1  -7  11       59.78       55.42      5.45 o
   0  -7  11        6.14        4.82      3.02 o
   1  -7  11       10.04        8.21      3.15 o
   2  -7  11      149.09      190.35     26.18 o
   3  -7  11       56.41       66.59      8.05 o
  -9  -6  11        2.25       11.38      6.83 o
  -8  -6  11       15.98       20.49      7.97 o
  -7  -6  11        9.64       19.35      6.83 o
  -6  -6  11       25.86       20.24      5.19 o
  -5  -6  11       20.78       32.63      9.68 o
  -4  -6  11       92.59      116.65      9.66 o
  -3  -6  11      102.95       92.06     11.95 o
  -2  -6  11       22.30       30.15      6.83 o
  -1  -6  11       69.73       82.64      6.33 o
   0  -6  11      127.85      131.62      8.31 o
   1  -6  11       27.27       33.61      4.60 o
   2  -6  11       80.82       76.43      6.77 o
   3  -6  11       32.22       31.34      6.58 o
   4  -6  11       38.19       31.87      9.11 o
   5  -6  11       15.81        7.97      6.83 o
   6  -6  11       26.65       39.84     10.24 o
 -10  -5  11       24.73       27.32      7.97 o
  -9  -5  11        7.04        9.11      6.83 o
  -8  -5  11       20.04       17.77      5.19 o
  -7  -5  11       20.49       26.38      5.63 o
  -6  -5  11       93.66      107.93     14.80 o
  -5  -5  11       53.07       51.63      6.44 o
  -4  -5  11        6.33        6.26      3.22 o
  -3  -5  11      227.40      199.55     10.84 o
  -2  -5  11       20.18       23.46      4.83 o
  -1  -5  11       79.79       75.81      7.62 o
   0  -5  11       87.05       58.60      5.45 o
   1  -5  11       37.13       39.33      4.79 o
   2  -5  11        5.95        5.52      3.02 o
   3  -5  11        1.01       -0.38      3.56 o
   4  -5  11       92.30      101.42      9.66 o
   5  -5  11       19.59       25.04      7.97 o
   6  -5  11        1.08        1.14      5.69 o
   7  -5  11       47.31       53.50     11.38 o
 -10  -4  11       15.95       14.80      6.83 o
  -9  -4  11       21.76       29.16      6.29 o
  -8  -4  11      100.98      111.62      9.85 o
  -7  -4  11      205.57      222.36     14.80 o
  -6  -4  11       63.80       56.91      9.11 o
  -5  -4  11      193.87      193.70     10.84 o
  -4  -4  11       65.28       60.80      9.11 o
  -3  -4  11      380.26      365.39     14.42 o
  -2  -4  11       20.79       22.16      3.63 o
  -1  -4  11       28.42       23.76      3.94 o
   0  -4  11      355.91      309.58     10.90 o
   1  -4  11       40.27       40.07      4.79 o
   2  -4  11      190.49      179.25      8.49 o
   3  -4  11       81.36       81.36      8.42 o
   4  -4  11       38.30       50.11      7.24 o
   5  -4  11       64.75       68.33      8.42 o
   6  -4  11       12.24       22.77      7.97 o
   7  -4  11       27.45       20.49      9.11 o
 -11  -3  11       71.03       84.23     12.52 o
 -10  -3  11       88.03       85.37     12.52 o
  -9  -3  11       11.49       15.94      6.83 o
  -8  -3  11       96.32       97.08     14.23 o
  -7  -3  11      133.93      132.83     10.93 o
  -6  -3  11       99.11       93.47     14.80 o
  -5  -3  11       67.27       67.23      8.54 o
  -4  -3  11      224.00      213.60     13.09 o
  -3  -3  11      475.10      507.21     13.16 o
  -2  -3  11      128.36      139.34      9.23 o
  -1  -3  11      421.86      432.70     18.28 o
   0  -3  11      337.36      340.88     17.30 o
   1  -3  11      156.20      162.41      8.49 o
   2  -3  11      187.15      193.50      8.75 o
   3  -3  11       73.98       83.76      8.85 o
   4  -3  11       18.50       17.34      5.19 o
   5  -3  11        3.51        6.83      4.83 o
   6  -3  11       31.32       25.04      9.11 o
   7  -3  11       16.09        6.83      6.83 o
 -11  -2  11       49.79       36.42      9.11 o
 -10  -2  11       13.42        9.11      5.69 o
  -9  -2  11      185.88      188.95     14.80 o
  -8  -2  11       52.53       54.64      9.11 o
  -7  -2  11       24.06       25.77      6.83 o
  -6  -2  11      239.51      286.43     15.37 o
  -5  -2  11      380.82      344.20     14.22 o
  -4  -2  11      127.82      101.00      6.65 o
  -3  -2  11      253.67      243.54      8.79 o
  -2  -2  11      268.25      258.88     14.07 o
  -1  -2  11      239.21      213.87      8.41 o
   0  -2  11      906.36      847.11     16.48 o
   1  -2  11       24.19       23.33      3.45 o
   2  -2  11      324.05      306.81     11.02 o
   3  -2  11       81.78       72.81      6.72 o
   4  -2  11       26.23       27.48      6.00 o
   5  -2  11      179.32      153.67     17.07 o
   6  -2  11        0.11       -4.55      5.69 o
   7  -2  11       27.59       11.38      7.97 o
   8  -2  11       89.33      117.24     15.94 o
 -11  -1  11        7.47        3.41      5.69 o
 -10  -1  11       14.13       23.90      7.97 o
  -9  -1  11      483.46      507.67     23.90 o
  -8  -1  11       99.82      111.55     12.52 o
  -7  -1  11      179.69      199.20     13.66 o
  -6  -1  11     1579.50     1632.29     47.81 o
  -5  -1  11      392.28      451.90     20.49 o
  -4  -1  11      361.89      365.39     12.88 o
  -3  -1  11     2547.04     2498.60     46.28 o
  -2  -1  11      155.41      166.71     15.37 o
  -1  -1  11      236.60      217.72     13.09 o
   0  -1  11     2004.48     2030.44     40.22 o
   1  -1  11      220.62      218.76     11.27 o
   2  -1  11      236.90      228.12     11.65 o
   3  -1  11      759.81      769.48     31.87 o
   4  -1  11       66.02       71.71     12.52 o
   5  -1  11      150.43      160.50     17.07 o
   6  -1  11       88.24       97.89     13.66 o
   7  -1  11        8.67       27.32     10.24 o
   8  -1  11       28.99       59.19     11.38 o
 -11   0  11       24.88       36.42      7.97 o
 -10   0  11        0.30        4.55      5.69 o
  -9   0  11        4.66       14.80      6.83 o
  -8   0  11       12.71       27.32      6.83 o
  -7   0  11       37.58       36.42      7.97 o
  -6   0  11        0.18       11.38      4.55 o
  -5   0  11      269.88      270.91     11.27 o
  -4   0  11      389.17      378.17     11.34 o
  -3   0  11      345.50      330.10     12.61 o
  -2   0  11        2.58       -1.93      1.93 o
  -1   0  11       18.75       17.07      4.37 o
   0   0  11      109.19      107.63      8.74 o
   1   0  11      808.40      778.58     30.73 o
   2   0  11      101.86       97.89     12.52 o
   3   0  11      526.87      547.51     26.18 o
   4   0  11      443.17      443.93     23.90 o
   5   0  11        0.28        1.14      5.69 o
   6   0  11      557.08      527.02     27.32 o
   7   0  11       86.39      110.41     14.80 o
   8   0  11        3.33       -6.83      6.83 o
 -11   1  11        7.53        0.00      5.69 o
 -10   1  11       14.20       19.35      6.83 o
  -9   1  11      484.70      501.98     23.90 o
  -8   1  11      100.52      125.21     12.52 o
  -7   1  11      180.45      193.51     13.66 o
  -6   1  11     1590.24     1532.12     45.53 o
  -5   1  11      392.67      433.35     14.07 o
  -4   1  11      362.71      373.87     12.80 o
  -3   1  11     2556.16     2481.22     78.54 o
  -2   1  11      152.27      148.73      8.42 o
  -1   1  11      241.82      233.15     21.63 o
   0   1  11     2006.18     2052.81     40.22 o
   1   1  11      221.95      203.75     14.80 o
   2   1  11      247.07      217.41     15.94 o
   3   1  11      764.38      756.95     31.87 o
   4   1  11       65.33       76.26     12.52 o
   5   1  11      155.21      167.33     17.07 o
   6   1  11       90.08       78.54     12.52 o
   7   1  11        8.16        3.41      6.83 o
   8   1  11       29.24       25.04      9.11 o
 -11   2  11       49.12       46.67      9.11 o
 -10   2  11       13.35       19.35      6.83 o
  -9   2  11      185.85      160.50     12.52 o
  -8   2  11       53.69       55.78      9.11 o
  -7   2  11       24.04       36.42      6.83 o
  -6   2  11      241.48      273.01     14.80 o
  -5   2  11      375.56      390.43     19.35 o
  -4   2  11      122.70      121.80     12.52 o
  -3   2  11      249.23      258.51     11.27 o
  -2   2  11      269.96      261.80     11.27 o
  -1   2  11      233.32      202.86     10.04 o
   0   2  11      896.73      882.10     22.49 o
   1   2  11       24.24       23.46      4.83 o
   2   2  11      308.52      297.94     13.09 o
   3   2  11       82.95       73.99     11.38 o
   4   2  11       26.06       19.35      6.83 o
   5   2  11      176.25      168.46     17.07 o
   6   2  11        0.14       -5.69      5.69 o
   7   2  11       26.89       31.87      9.11 o
   8   2  11       89.55      108.14     14.80 o
 -11   3  11       72.66       73.99     11.38 o
 -10   3  11       88.45       97.89     12.52 o
  -9   3  11       11.28        9.11      5.69 o
  -8   3  11       96.46       86.51     10.24 o
  -7   3  11      135.93      134.32     14.80 o
  -6   3  11      103.16       94.48     12.52 o
  -5   3  11       61.66       58.05     10.24 o
  -4   3  11      229.47      216.27     10.46 o
  -3   3  11      489.81      496.61     16.49 o
  -2   3  11      120.61      113.83      8.42 o
  -1   3  11      434.11      415.77     14.87 o
   0   3  11      349.19      339.21     13.26 o
   1   3  11      153.69      154.90     10.04 o
   2   3  11      195.45      182.79     10.67 o
   3   3  11       77.59       80.25      8.05 o
   4   3  11       17.67       18.52      6.83 o
   5   3  11        4.15       -4.55      4.55 o
   6   3  11       32.20       26.18      9.11 o
   7   3  11       15.89        7.97      6.83 o
 -10   4  11       14.38       18.21      6.83 o
  -7   4  11      203.98      215.13     15.94 o
  -6   4  11       65.52       61.47     10.24 o
  -5   4  11      193.56      218.55     15.94 o
  -4   4  11       62.84       77.34      7.24 o
  -3   4  11      383.23      320.78     13.26 o
  -2   4  11       21.94       19.56      4.37 o
  -1   4  11       26.35       29.15     15.37 o
   0   4  11      355.38      295.87     12.88 o
   1   4  11       41.50       39.87      5.63 o
   2   4  11      189.36      177.86     10.04 o
   3   4  11       83.37       77.23     15.37 o
   4   4  11       37.92       47.79      8.54 o
   5   4  11       63.72       66.20      8.05 o
   6   4  11       12.33       21.47      8.54 o
   7   4  11       26.80       34.15     10.24 o
  -8   5  11       19.99       15.94      6.83 o
  -7   5  11       21.63       36.42      9.11 o
  -6   5  11       92.60      108.14     13.66 o
  -5   5  11       54.01       56.01     14.23 o
  -4   5  11        5.60        2.28      4.55 o
  -3   5  11      225.48      209.16     10.84 o
  -2   5  11       21.37       14.80      4.02 o
  -1   5  11       76.01       66.51      7.24 o
   0   5  11       86.46       76.66      8.54 o
   1   5  11       34.77       40.35      6.29 o
   2   5  11        4.75        5.12      4.02 o
   3   5  11        1.44        3.29      3.56 o
   4   5  11       88.52       92.71      8.85 o
   5   5  11       21.34       22.71      7.40 o
   6   5  11        0.89        0.00      4.02 o
   7   5  11       47.06       49.05      8.05 o
  -8   6  11       15.03       22.77      7.97 o
  -7   6  11        9.68       14.80      7.97 o
  -6   6  11       26.75       29.60      9.11 o
  -5   6  11       21.52       17.64      4.83 o
  -4   6  11       92.15       97.92     14.23 o
  -3   6  11      104.50      111.01      9.66 o
  -2   6  11       21.44       33.36      5.63 o
  -1   6  11       70.66       80.96      8.05 o
   0   6  11      130.26      109.46      9.66 o
   1   6  11       26.45       43.06      6.44 o
   2   6  11       80.77       88.18     11.38 o
   3   6  11       32.43       36.30      6.44 o
   4   6  11       37.95       63.15      7.97 o
   5   6  11       16.03       12.35      5.19 o
   6   6  11       26.96       34.22      6.81 o
  -9   7  11       65.79       43.25     11.38 o
  -8   7  11        5.67       -1.14      5.69 o
  -7   7  11       11.81        4.55      6.83 o
  -6   7  11       51.44       54.64     11.38 o
  -5   7  11       24.67       23.17      5.19 o
  -4   7  11       34.33       34.15      6.00 o
  -3   7  11       34.52       42.22      6.81 o
  -2   7  11       16.37       25.34      8.54 o
  -1   7  11       58.73       61.92      7.61 o
   0   7  11        6.19       10.14      4.37 o
   1   7  11       10.34       11.95      4.83 o
   2   7  11      148.30      157.82     12.07 o
   3   7  11       56.48       63.05      8.42 o
   4   7  11        2.20        1.71      4.02 o
   5   7  11       82.64       96.65     19.92 o
   6   7  11       17.94       19.65      6.00 o
  -8   8  11       13.56       14.80      7.97 o
  -7   8  11       75.51      108.14     15.94 o
  -6   8  11      139.66      169.30     12.30 o
  -5   8  11      106.40      130.91     13.09 o
  -4   8  11       17.28       20.49      5.19 o
  -3   8  11       10.73       14.80      4.83 o
  -2   8  11        5.59        3.98      4.02 o
  -1   8  11       34.44       32.38      6.00 o
   0   8  11        1.83        2.85      4.02 o
   1   8  11       43.79       43.12      6.81 o
   2   8  11       73.75       76.69      9.23 o
   3   8  11       71.82       88.02      9.66 o
   4   8  11        4.65        5.12      4.63 o
   5   8  11       14.79       26.75      6.44 o
  -7   9  11        9.36       15.94      7.97 o
  -6   9  11       34.94       35.17      7.24 o
  -5   9  11        8.82        2.79      5.69 o
  -4   9  11       49.20       52.81      7.61 o
  -3   9  11       54.68       52.70      7.61 o
  -2   9  11        0.57        2.59      4.37 o
  -1   9  11       31.12       29.50      9.11 o
   0   9  11       36.76       37.99      8.54 o
   1   9  11        7.47        9.11      4.83 o
   2   9  11        0.22       -3.56      3.56 o
   3   9  11       16.97       12.68      5.46 o
   4   9  11        3.80        1.45      4.37 o
  -6  10  11       21.43       27.57      7.40 o
  -5  10  11       33.21       39.69      9.68 o
  -4  10  11       31.53       33.01      6.81 o
  -3  10  11       96.91       91.70     10.37 o
  -2  10  11       21.25       28.32      6.81 o
  -1  10  11       26.73       29.24      6.44 o
   0  10  11      186.20      175.85     13.61 o
   1  10  11       14.90       19.88      6.00 o
   2  10  11       24.53       21.06      6.44 o
   3  10  11        4.84       12.52      9.11 o
  -4  11  11        5.54       10.08      5.46 o
  -3  11  11       46.78       59.60     12.52 o
  -2  11  11        4.80        4.55      4.83 o
  -1  11  11        6.79       10.59      5.19 o
   0  11  11       34.68       45.41      7.61 o
  -4 -10  12       87.58      104.72     14.80 o
  -3 -10  12       18.36       26.18      9.11 o
  -2 -10  12       82.78      130.90     17.07 o
  -1 -10  12       12.44        2.28      6.83 o
   0 -10  12       35.09       50.08     12.52 o
  -6  -9  12        2.74       10.24      6.83 o
  -5  -9  12       16.79       37.56      9.11 o
  -4  -9  12       14.51       21.63      7.97 o
  -3  -9  12       66.37       69.43     12.52 o
  -2  -9  12       44.39       33.01     10.24 o
  -1  -9  12       93.14      102.44     14.80 o
   0  -9  12       82.62      104.72     14.80 o
   1  -9  12       14.27        2.28      4.83 o
   2  -9  12       68.39       95.74     10.81 o
  -7  -8  12       18.76       19.35      7.97 o
  -6  -8  12       42.88       54.64     10.24 o
  -5  -8  12        0.08       -4.55      4.55 o
  -4  -8  12       86.26       75.13     12.52 o
  -3  -8  12      141.52      136.59     15.94 o
  -2  -8  12       69.13       61.47     11.38 o
  -1  -8  12       94.78      105.86     14.80 o
   0  -8  12        5.85        6.11      7.97 o
   1  -8  12       33.45       36.30      6.81 o
   2  -8  12       12.64       16.51      5.63 o
   3  -8  12        8.75        6.31      5.69 o
  -8  -7  12       28.57       18.21      7.97 o
  -7  -7  12       12.19        4.55      6.83 o
  -6  -7  12       27.74       40.98      9.11 o
  -5  -7  12       70.46       64.88     11.38 o
  -4  -7  12       22.26       25.04      7.97 o
  -3  -7  12       37.50       48.95      9.11 o
  -2  -7  12        5.83        3.41      4.55 o
  -1  -7  12        3.65       -1.14      4.55 o
   0  -7  12       90.93       92.15      9.56 o
   1  -7  12       10.05       10.24      4.83 o
   2  -7  12        4.15        3.41      4.02 o
   3  -7  12       37.04       44.53      7.61 o
   4  -7  12        9.52       15.56      6.00 o
  -9  -6  12       40.98       33.01      9.11 o
  -8  -6  12        8.97       10.24      6.83 o
  -7  -6  12      288.93      254.97     18.21 o
  -6  -6  12        7.04        1.14      5.69 o
  -5  -6  12       81.82      105.86     13.66 o
  -4  -6  12      160.84      148.05     11.27 o
  -3  -6  12        2.88        1.14      5.12 o
  -2  -6  12       67.01       78.93      8.42 o
  -1  -6  12        3.30       10.71      3.47 o
   0  -6  12      170.88      168.09      9.40 o
   1  -6  12       70.83       67.03      6.51 o
   2  -6  12        0.05       -3.22      3.22 o
   3  -6  12      146.86      156.49     12.46 o
   4  -6  12       47.15       55.42      7.61 o
   5  -6  12        6.46        3.41      6.83 o
  -9  -5  12        3.43       -1.14      5.69 o
  -8  -5  12       24.08       15.94      6.83 o
  -7  -5  12        2.19        9.11      5.69 o
  -6  -5  12       34.71       37.94     14.23 o
  -5  -5  12      104.04      116.56     10.04 o
  -4  -5  12        8.98        4.43      3.56 o
  -3  -5  12       17.78       34.79      6.00 o
  -2  -5  12       39.46       35.51      4.69 o
  -1  -5  12        3.07        3.17      2.80 o
   0  -5  12      146.30      160.98      9.20 o
   1  -5  12       34.76       42.70      5.26 o
   2  -5  12       42.58       44.00      5.67 o
   3  -5  12      122.33      127.57     13.13 o
   4  -5  12       27.52       29.60      9.11 o
   5  -5  12       19.18       18.21      7.97 o
   6  -5  12       19.09       28.46     10.24 o
 -10  -4  12        9.67        4.55      6.83 o
  -9  -4  12        0.75        7.97      5.69 o
  -8  -4  12       31.93       43.20      6.81 o
  -7  -4  12       22.31       26.78      5.46 o
  -6  -4  12      174.23      170.52     12.30 o
  -5  -4  12        0.46       -1.52      3.56 o
  -4  -4  12       29.53       27.81      5.19 o
  -3  -4  12      490.72      462.48     17.18 o
  -2  -4  12      129.25      117.90      7.43 o
  -1  -4  12      298.60      282.29     12.88 o
   0  -4  12        8.46        5.17      3.02 o
   1  -4  12       67.86       62.55      6.11 o
   2  -4  12       97.33       84.77      6.99 o
   3  -4  12       99.26      108.18      8.09 o
   4  -4  12        0.46        2.85      6.26 o
   5  -4  12       37.19       48.95     10.24 o
   6  -4  12       23.47       34.15     10.24 o
 -10  -3  12       27.82       29.60      7.97 o
  -9  -3  12       45.68       37.56      9.11 o
  -8  -3  12       16.63       14.01      5.19 o
  -7  -3  12       25.44       21.46      5.46 o
  -6  -3  12        5.41        9.73      4.37 o
  -5  -3  12       10.90        3.54      3.56 o
  -4  -3  12       51.86       50.49      6.29 o
  -3  -3  12      244.47      227.01      8.92 o
  -2  -3  12      206.98      199.79      8.49 o
  -1  -3  12      270.72      232.19     16.64 o
   0  -3  12      131.31      128.53      9.41 o
   1  -3  12      163.52      155.43      8.96 o
   2  -3  12       58.17       58.57      6.29 o
   3  -3  12       12.57       12.76      3.83 o
   4  -3  12       51.70       44.70      8.54 o
   5  -3  12       19.17       23.90      9.11 o
   6  -3  12       49.83       75.13     13.66 o
 -10  -2  12       64.72       68.30     11.38 o
  -9  -2  12      145.96      149.11     14.80 o
  -8  -2  12       41.98       48.95      9.11 o
  -7  -2  12       75.73       66.02     10.24 o
  -6  -2  12       53.82       45.05      6.81 o
  -5  -2  12      307.09      306.90     13.40 o
  -4  -2  12        4.46        2.85      3.22 o
  -3  -2  12       63.53       68.09      5.73 o
  -2  -2  12      479.31      548.43     14.26 o
  -1  -2  12      129.90      124.35      7.98 o
   0  -2  12       48.43       38.38      4.51 o
   1  -2  12       63.08       67.04      7.61 o
   2  -2  12       34.81       29.49      6.00 o
   3  -2  12       89.86       80.82     12.52 o
   4  -2  12       28.36       13.66      7.97 o
   5  -2  12       17.86       18.21      7.97 o
   6  -2  12       57.77       48.95     11.38 o
   7  -2  12        4.92        4.55      7.97 o
 -10  -1  12       10.77        3.41      5.69 o
  -9  -1  12       21.88       31.87      7.97 o
  -8  -1  12       14.24        9.11      5.69 o
  -7  -1  12      129.99      128.63     13.66 o
  -6  -1  12        3.29        4.55      4.55 o
  -5  -1  12       70.37       61.47      9.11 o
  -4  -1  12       22.43       21.07      4.69 o
  -3  -1  12      124.06      130.08      8.42 o
  -2  -1  12      154.52      139.97      8.74 o
  -1  -1  12      222.34      227.66     15.94 o
   0  -1  12        9.24        4.93      3.56 o
   1  -1  12      155.12      138.87     14.80 o
   2  -1  12       19.34       11.38      5.69 o
   3  -1  12      120.06      136.59     15.94 o
   4  -1  12       65.03       72.85     12.52 o
   5  -1  12       44.78       52.36     11.38 o
   6  -1  12       22.26        9.11      7.97 o
   7  -1  12        4.15        3.41      6.83 o
 -10   0  12        0.03       -4.55      4.55 o
  -9   0  12        2.72        3.41      5.69 o
  -8   0  12       34.99       38.70      7.97 o
  -7   0  12       24.50       17.07      5.69 o
  -6   0  12        0.15        5.69      4.55 o
  -5   0  12      105.14      134.33      8.85 o
  -4   0  12      112.10      109.99      8.05 o
  -3   0  12        3.87        2.28      4.55 o
  -2   0  12      123.73      138.87     13.66 o
  -1   0  12        0.11       -3.41      3.41 o
   0   0  12       38.79       42.12      7.97 o
   1   0  12      219.91      239.04     17.07 o
   2   0  12       25.87       27.32      7.97 o
   3   0  12        4.70       -1.14      4.55 o
   4   0  12       82.48       92.20     13.66 o
   5   0  12        7.15        0.00      5.69 o
   6   0  12        1.24        5.69      6.83 o
   7   0  12        1.66       -1.14      6.83 o
 -10   1  12       10.60       11.38      6.83 o
  -9   1  12       22.91       19.35      6.83 o
  -8   1  12       13.30       13.66      5.69 o
  -7   1  12      128.36      122.93     12.52 o
  -6   1  12        2.95        3.41      4.55 o
  -5   1  12       68.47       75.13     10.24 o
  -4   1  12       21.03       28.46      6.83 o
  -3   1  12      123.27      130.90     13.66 o
  -2   1  12      157.80      139.18      9.23 o
  -1   1  12      220.64      227.66     15.94 o
   0   1  12        9.86        7.97      5.69 o
   1   1  12      156.32      170.74     15.94 o
   2   1  12       19.41       15.94      6.83 o
   3   1  12      116.85       86.51     12.52 o
   4   1  12       63.44       78.54     12.52 o
   5   1  12       44.83       59.19     11.38 o
   6   1  12       21.21       22.77      7.97 o
   7   1  12        3.64        1.14      6.83 o
 -10   2  12       64.59       96.75     12.52 o
  -9   2  12      146.98      165.05     13.66 o
  -8   2  12       42.39       46.67      9.11 o
  -6   2  12       53.58       61.47     10.24 o
  -5   2  12      310.56      292.54     18.21 o
  -4   2  12        3.94        6.83      5.69 o
  -3   2  12       64.86       69.23      7.97 o
  -2   2  12      483.75      527.93     16.49 o
  -1   2  12      133.95      113.47     11.95 o
   0   2  12       49.67       42.22     10.24 o
   1   2  12       63.47       66.02     10.24 o
   2   2  12       36.68       28.46      7.97 o
   3   2  12       92.45       93.34     13.66 o
   4   2  12       29.98       35.29      9.11 o
   5   2  12       17.23        0.00      5.69 o
   6   2  12       58.73       76.26     13.66 o
   7   2  12        5.13        7.97      7.97 o
  -6   3  12        5.74        2.28      5.69 o
  -5   3  12       11.85       10.24      6.83 o
  -4   3  12       52.76       46.50      6.29 o
  -3   3  12      245.06      238.49     29.60 o
  -2   3  12      202.95      210.36     27.89 o
  -1   3  12      271.22      248.50     11.65 o
   0   3  12      132.61      107.62     13.66 o
   1   3  12      159.54      155.71     10.37 o
   2   3  12       57.01       55.81      6.83 o
   3   3  12       13.66       10.24      6.83 o
   4   3  12       50.75       48.95     10.24 o
   5   3  12       19.22       23.90      9.11 o
   6   3  12       51.30       48.95     11.38 o
  -7   4  12       23.13       39.84     10.24 o
  -6   4  12      178.12      176.43     17.07 o
  -5   4  12        0.13       -1.14      5.69 o
  -4   4  12       28.34       27.54      5.19 o
  -3   4  12      493.50      464.19     16.49 o
  -2   4  12      122.79      106.35     18.78 o
  -1   4  12      299.45      300.94     12.88 o
   0   4  12        7.81        7.40      4.02 o
   1   4  12       62.90       49.37      6.81 o
   2   4  12       96.47       88.22      8.85 o
   3   4  12      102.81      126.72     10.46 o
   4   4  12        0.30       -0.57      4.02 o
   5   4  12       35.16       20.49      7.97 o
   6   4  12       24.12       26.18      9.11 o
  -7   5  12        1.68        0.00      5.69 o
  -6   5  12       32.85       36.42      9.11 o
  -5   5  12      105.96      112.49     19.35 o
  -4   5  12        9.01        5.69      6.26 o
  -3   5  12       15.95       13.66      4.83 o
  -2   5  12       39.72       35.02      6.26 o
  -1   5  12        2.97       10.14      4.37 o
   0   5  12      150.38      148.04     16.51 o
   1   5  12       36.88       47.83      7.24 o
   2   5  12       43.57       40.65      6.81 o
   3   5  12      122.31      124.47     10.84 o
   4   5  12       28.61       25.91      6.44 o
   5   5  12       19.64       24.30      5.63 o
   6   5  12       18.90       33.62     14.23 o
  -8   6  12        9.04       20.49      9.11 o
  -7   6  12      287.05      323.27     21.63 o
  -6   6  12        7.47       10.24      7.97 o
  -5   6  12       82.53       79.50      8.42 o
  -4   6  12      159.01      151.52     18.78 o
  -3   6  12        3.39       -3.22      3.22 o
  -2   6  12       67.44       61.87      7.61 o
  -1   6  12        3.01        5.69      4.02 o
   0   6  12      170.16      179.18     12.46 o
   1   6  12       71.36       75.02      8.42 o
   2   6  12        0.03       -1.14      4.02 o
   3   6  12      145.34      151.97     12.46 o
   4   6  12       47.03       57.49      8.05 o
   5   6  12        6.71       11.55      5.46 o
  -8   7  12       28.15       25.04      9.11 o
  -7   7  12       12.72       15.94      9.11 o
  -6   7  12       29.48       31.87     10.24 o
  -5   7  12       69.48       66.61      8.74 o
  -4   7  12       21.92       20.47     11.95 o
  -3   7  12       39.44       42.08      6.81 o
  -2   7  12        6.86        7.76      4.37 o
  -1   7  12        3.65        1.26      3.56 o
   0   7  12       89.09      103.01     10.04 o
   1   7  12        9.59       20.49      5.63 o
   2   7  12        3.84       11.12      5.19 o
   3   7  12       36.76       38.80      7.11 o
   4   7  12        9.12       15.29      8.54 o
  -7   8  12       18.34       17.07      9.11 o
  -6   8  12       42.14       17.07      9.11 o
  -5   8  12        0.05        0.00      4.02 o
  -4   8  12       85.80      103.18     10.04 o
  -3   8  12      141.02      135.92     11.27 o
  -2   8  12       67.59       66.58      8.42 o
  -1   8  12       94.19       98.19     13.09 o
   0   8  12        6.12        4.66      7.97 o
   1   8  12       31.47       35.34      7.97 o
   2   8  12       12.56       24.89      6.00 o
   3   8  12        8.89       13.01      8.54 o
  -6   9  12        2.72       -1.76      4.37 o
  -5   9  12       17.10       29.52      6.81 o
  -4   9  12       14.79       20.72      5.68 o
  -3   9  12       65.97       64.02      9.68 o
  -2   9  12       44.92       39.91     10.81 o
  -1   9  12       93.38      106.30     10.84 o
   0   9  12       82.42       93.46     10.46 o
   1   9  12       14.16       16.51      6.44 o
   2   9  12       68.52       90.38     13.09 o
  -4  10  12       87.56       98.51     10.37 o
  -3  10  12       18.71       20.72      7.40 o
  -2  10  12       83.02      103.73     11.18 o
  -1  10  12       12.58       14.47      6.26 o
   0  10  12       35.24       65.13      9.68 o
  -3  -9  13       19.65       30.73      9.11 o
  -2  -9  13        0.08        2.28      5.69 o
  -1  -9  13       31.82       34.15     10.24 o
  -5  -8  13       13.50        7.97      5.69 o
  -4  -8  13        9.86       15.94      7.97 o
  -3  -8  13        6.56        3.41      6.83 o
  -2  -8  13       15.96       11.38      7.97 o
  -1  -8  13       41.64       59.19     11.38 o
   0  -8  13        4.02       10.24      6.83 o
   1  -8  13       17.44       28.89      6.44 o
   2  -8  13       51.74       53.50     11.38 o
  -7  -7  13       20.83       33.01      9.11 o
  -6  -7  13       24.43       17.07      6.83 o
  -5  -7  13       46.08       35.29      9.11 o
  -4  -7  13       54.52       70.57     11.38 o
  -3  -7  13       62.83       52.36     11.38 o
  -2  -7  13       38.51       22.77      7.97 o
  -1  -7  13       43.85       35.29     10.24 o
   0  -7  13       83.01       87.02     11.38 o
   1  -7  13       61.87       86.52      9.66 o
   2  -7  13       36.65       50.66      8.05 o
   3  -7  13        2.58        0.21      4.37 o
  -7  -6  13        7.81        4.55      5.69 o
  -6  -6  13       50.42       37.56      9.11 o
  -5  -6  13       69.75       70.57     11.38 o
  -4  -6  13       11.37       10.24      5.69 o
  -3  -6  13       15.24       17.07      7.97 o
  -2  -6  13        0.51        2.28      4.55 o
  -1  -6  13       24.60       30.33      7.97 o
   0  -6  13       18.13       24.89      6.00 o
   1  -6  13       72.16       73.46      8.85 o
   2  -6  13       16.02       24.16      9.68 o
   3  -6  13        8.94        6.73      4.63 o
   4  -6  13       41.41       34.22      6.81 o
  -8  -5  13       14.42        9.11      6.83 o
  -7  -5  13       21.62       26.18      7.97 o
  -6  -5  13      117.88      109.27     13.66 o
  -5  -5  13      152.67      142.28     14.80 o
  -4  -5  13      234.94      267.56     18.21 o
  -3  -5  13      267.52      246.17     13.61 o
  -2  -5  13      117.39      121.06     10.84 o
  -1  -5  13      408.61      442.23     13.95 o
   0  -5  13      135.78      126.88      8.75 o
   1  -5  13      104.19       91.81      9.23 o
   2  -5  13       57.51       57.56     15.37 o
   3  -5  13       12.16       16.72      5.19 o
   4  -5  13        5.63       10.24      5.63 o
  -9  -4  13       39.01       50.08     10.24 o
  -8  -4  13       29.98       37.56      9.11 o
  -7  -4  13       63.64       51.22     10.24 o
  -6  -4  13       39.28       45.56      7.11 o
  -5  -4  13       93.42       91.02      9.56 o
  -4  -4  13      184.17      196.69     11.75 o
  -3  -4  13       46.86       47.18      6.81 o
  -2  -4  13       11.28       10.88      3.87 o
  -1  -4  13       62.36       71.69      6.77 o
   0  -4  13       17.16       19.95      4.35 o
   1  -4  13       46.40       47.34      6.86 o
   2  -4  13        3.16       -2.60      2.80 o
   3  -4  13        4.01        5.69      6.83 o
   4  -4  13       34.17       40.98     11.38 o
   5  -4  13        3.02       -1.14      5.69 o
  -9  -3  13        8.87       10.24      5.69 o
  -8  -3  13       18.65       11.38      6.83 o
  -7  -3  13       86.06       93.34     12.52 o
  -6  -3  13      118.36      123.93     10.93 o
  -5  -3  13       83.86       83.65      8.74 o
  -4  -3  13       13.43       16.09      5.69 o
  -3  -3  13       39.40       41.03      6.29 o
  -2  -3  13       35.84       29.77      4.35 o
  -1  -3  13       24.30       33.06      4.51 o
   0  -3  13       58.02       60.26      5.84 o
   1  -3  13      238.72      228.62     25.04 o
   2  -3  13      189.17      191.15     12.88 o
   3  -3  13       76.22      103.58     14.80 o
   4  -3  13       47.29       63.74     12.52 o
   5  -3  13       58.97       61.47     12.52 o
  -9  -2  13       20.40       25.04      7.97 o
  -8  -2  13       13.44       19.35      6.83 o
  -7  -2  13       27.70       34.15      7.97 o
  -6  -2  13       84.23       66.02     10.24 o
  -5  -2  13       22.89       25.04      6.83 o
  -4  -2  13        3.09        4.17      3.56 o
  -3  -2  13       36.74       45.49      5.05 o
  -2  -2  13        4.99        7.21      3.29 o
  -1  -2  13       36.46       33.25      5.63 o
   0  -2  13        6.44        6.83      4.02 o
   1  -2  13       14.92       14.80      6.83 o
   2  -2  13       39.88       30.73      9.11 o
   3  -2  13       13.75       -4.55      4.55 o
   4  -2  13        8.21       21.63      9.11 o
   5  -2  13        9.88       14.80      7.97 o
  -9  -1  13        7.77        1.14      5.69 o
  -8  -1  13        5.50        6.83      5.69 o
  -7  -1  13       28.57       46.67      9.11 o
  -6  -1  13        2.01       -2.28      4.55 o
  -5  -1  13       44.24       40.98      7.97 o
  -4  -1  13      256.97      281.43     11.65 o
  -3  -1  13      148.50      162.77     12.52 o
  -2  -1  13       59.12       51.22      9.11 o
  -1  -1  13      335.30      365.39     20.49 o
   0  -1  13       81.94       88.79     11.38 o
   1  -1  13       10.29        7.97      6.83 o
   2  -1  13       52.25       58.05     10.24 o
   3  -1  13       18.94       27.32      7.97 o
   4  -1  13        9.84        6.83      6.83 o
   5  -1  13        7.97       13.66      7.97 o
  -9   0  13        1.06        7.97      5.69 o
  -8   0  13        3.62        3.41      4.55 o
  -7   0  13       41.87       53.50      9.11 o
  -6   0  13        9.79       12.52      5.69 o
  -4   0  13      100.29      127.49     13.66 o
  -3   0  13       28.69       34.15      7.97 o
  -2   0  13        1.01        5.69      4.55 o
  -1   0  13       20.66       29.60      7.97 o
   0   0  13       41.86       40.98      9.11 o
   1   0  13       53.99       56.91     10.24 o
   2   0  13       20.72        5.69      5.69 o
   3   0  13       12.37        4.55      6.83 o
   4   0  13       20.33        7.97      6.83 o
   5   0  13       22.69       13.66      7.97 o
   6   0  13        0.07        2.28      6.83 o
  -9   1  13        7.32        3.41      5.69 o
  -8   1  13        4.94       10.24      5.69 o
  -5   1  13       46.21       48.95      9.11 o
  -4   1  13      259.95      265.22     17.07 o
  -3   1  13      148.05      147.98     14.80 o
  -2   1  13       59.43       45.53      9.11 o
  -1   1  13      332.50      311.89     19.35 o
   0   1  13       83.63       89.92     12.52 o
   1   1  13       11.03       11.38      6.83 o
   2   1  13       50.51       56.91     10.24 o
   3   1  13       18.45       12.52      7.97 o
   4   1  13        9.11        3.41      5.69 o
   5   1  13        7.05        1.14      6.83 o
  -5   2  13       23.48       27.32      7.97 o
  -4   2  13        3.17        3.41      5.69 o
  -3   2  13       34.61       44.89      6.00 o
  -2   2  13        5.16       11.95      4.02 o
  -1   2  13       33.16       31.87      7.97 o
   0   2  13        6.50        3.41      5.69 o
   1   2  13       15.03        9.11      6.83 o
   2   2  13       38.18       29.60      9.11 o
   3   2  13       13.77       13.66      6.83 o
   4   2  13        8.33       11.38      6.83 o
   5   2  13        9.92        9.11      6.83 o
  -6   3  13      118.58      146.84     15.94 o
  -5   3  13       85.40      104.72     13.66 o
  -4   3  13       12.05       17.07      4.83 o
  -3   3  13       39.17       47.19      6.81 o
  -2   3  13       35.95       34.95      5.63 o
  -1   3  13       22.78       29.83      5.69 o
   0   3  13       58.94       63.82      7.24 o
   1   3  13      239.19      245.87     18.21 o
   2   3  13      190.21      184.40     18.21 o
   3   3  13       75.43       72.85     12.52 o
   4   3  13       46.92       44.39     10.24 o
   5   3  13       60.09       67.16     12.52 o
  -7   4  13       62.06       72.85     12.52 o
  -6   4  13       40.24       38.70     10.24 o
  -5   4  13       92.61      102.44     13.66 o
  -4   4  13      182.42      189.17     27.89 o
  -3   4  13       47.22       50.49     12.52 o
  -2   4  13       11.16       12.52      4.83 o
  -1   4  13       62.60       73.36      8.42 o
   0   4  13       17.21       25.86      5.63 o
   1   4  13       46.69       56.35     13.09 o
   2   4  13        3.25       -1.90      6.83 o
   3   4  13        4.34       -5.69      5.69 o
   4   4  13       33.98       35.29      9.11 o
   5   4  13        3.06        5.69      7.97 o
  -7   5  13       21.62       28.46      9.11 o
  -6   5  13      118.53      108.14     14.80 o
  -5   5  13      153.19      145.70     17.07 o
  -4   5  13      234.71      235.31     17.64 o
  -3   5  13      267.15      236.42     12.88 o
  -2   5  13      117.98      117.84     10.46 o
  -1   5  13      406.03      414.03     16.85 o
   0   5  13      135.15      127.32     10.84 o
   1   5  13      102.95      109.37     18.78 o
   2   5  13       57.26       51.09      7.61 o
   3   5  13       12.02        6.11      4.37 o
   4   5  13        5.51        5.69      4.83 o
  -7   6  13        7.57       14.80      7.97 o
  -6   6  13       50.02       61.47     12.52 o
  -5   6  13       71.93       78.69     11.95 o
  -4   6  13       11.46       20.99     10.24 o
  -3   6  13       15.30       17.77      5.69 o
  -2   6  13        0.60       -3.56      3.56 o
  -1   6  13       24.09       37.28      7.97 o
   0   6  13       17.98       19.10     10.81 o
   1   6  13       72.24       63.12      8.05 o
   2   6  13       16.22       35.16      9.11 o
   3   6  13        8.39        5.12      4.63 o
   4   6  13       42.11       41.84      7.61 o
  -7   7  13       20.79       27.32     10.24 o
  -6   7  13       24.07       17.07      9.11 o
  -5   7  13       45.04       45.98      7.61 o
  -4   7  13       54.57       47.89      7.61 o
  -3   7  13       62.39       71.43     14.23 o
  -2   7  13       38.98       45.64      7.24 o
  -1   7  13       43.37       39.87      7.24 o
   0   7  13       82.76       78.57      9.56 o
   1   7  13       63.25       67.86      9.11 o
   2   7  13       36.64       36.42     10.24 o
   3   7  13        2.84        0.31      4.37 o
  -5   8  13       13.13       13.66      5.63 o
  -4   8  13       10.68       16.51      5.63 o
  -3   8  13        6.93        4.55      6.83 o
  -2   8  13       15.49       20.26      6.00 o
  -1   8  13       42.64       53.72      8.05 o
   0   8  13        3.44        4.55      4.37 o
   1   8  13       17.15       11.30      8.54 o
   2   8  13       52.22       62.61     13.66 o
  -3   9  13       19.54       21.91      6.83 o
  -2   9  13        0.09       -4.02      4.02 o
  -1   9  13       30.77       31.02      6.83 o
  -4  -7  14        3.38        9.11      6.83 o
  -3  -7  14       96.39      121.80     15.94 o
  -2  -7  14       51.02       80.82     13.66 o
  -1  -7  14       33.60       33.01      9.11 o
   0  -7  14       20.34       22.77      9.11 o
  -6  -6  14       20.80       25.04      9.11 o
  -5  -6  14       22.01       33.01      9.11 o
  -4  -6  14       29.04       38.70     10.24 o
  -3  -6  14       51.65       70.57     12.52 o
  -2  -6  14      142.67      153.67     17.07 o
  -1  -6  14       11.54       18.21      7.97 o
   0  -6  14       21.46       22.69      6.00 o
   1  -6  14       21.58       24.36      6.00 o
   2  -6  14        7.40        1.14      4.83 o
  -7  -5  14        0.47        2.28      5.69 o
  -6  -5  14        6.08        9.11      6.83 o
  -5  -5  14       59.63       60.33     10.24 o
  -4  -5  14        5.47        1.14      5.69 o
  -3  -5  14       31.57       28.46      7.97 o
  -2  -5  14       78.38       66.02     11.38 o
  -1  -5  14       36.84       41.97      6.81 o
   0  -5  14       23.01       32.93     10.81 o
   1  -5  14       59.42       60.03     10.24 o
   2  -5  14       11.75        7.62      5.19 o
   3  -5  14       66.37       99.03     14.80 o
  -7  -4  14       17.46       21.63      7.97 o
  -6  -4  14        3.43        2.28      5.69 o
  -5  -4  14       44.71       45.53      9.11 o
  -4  -4  14        8.37       12.52      6.83 o
  -3  -4  14       14.64       20.84      5.19 o
  -2  -4  14       25.49       29.77      5.63 o
  -1  -4  14       10.90       12.65      5.87 o
   0  -4  14       40.91       43.80      7.97 o
   1  -4  14        2.39       -1.14      5.69 o
   2  -4  14        3.13        3.41      5.69 o
   3  -4  14       11.18        7.97      7.97 o
  -8  -3  14       14.01        7.97      6.83 o
  -7  -3  14        7.32       14.80      6.83 o
  -6  -3  14        4.98        0.00      4.55 o
  -5  -3  14       84.21       54.64     10.24 o
  -4  -3  14       48.07       51.96      7.11 o
  -3  -3  14       69.57       79.83      8.74 o
  -2  -3  14      129.68      129.70      8.65 o
  -1  -3  14        9.26       14.62      5.19 o
   0  -3  14       19.74       23.46      5.63 o
   1  -3  14       21.78       19.35      7.97 o
   2  -3  14        2.57        0.00      5.69 o
   3  -3  14        9.82        6.83      6.83 o
   4  -3  14        1.08       -1.14      6.83 o
  -8  -2  14        3.29        4.55      5.69 o
  -7  -2  14       69.94       66.02     10.24 o
  -6  -2  14       16.95       26.18      7.97 o
  -5  -2  14        8.56       20.49      6.83 o
  -4  -2  14       89.76      104.72     12.52 o
  -3  -2  14        7.52       18.21      6.83 o
  -2  -2  14       38.96       35.29      7.97 o
  -1  -2  14       21.99       28.46      7.97 o
   0  -2  14       13.33        1.14      5.69 o
   1  -2  14       38.74       53.50     10.24 o
   2  -2  14       19.48       33.01      9.11 o
   3  -2  14        5.67       22.77      9.11 o
   4  -2  14       22.08       17.07      7.97 o
  -8  -1  14       29.64       29.60      7.97 o
  -7  -1  14       14.11       13.66      6.83 o
  -3  -1  14       13.76       10.24      5.69 o
  -2  -1  14       41.21       48.95      9.11 o
  -1  -1  14       17.44       30.73      7.97 o
   0  -1  14       42.69       53.50     10.24 o
   1  -1  14        1.79       12.52      6.83 o
   2  -1  14       56.91       56.91     11.38 o
   3  -1  14       28.24       47.81     11.38 o
   4  -1  14       24.08       26.18      9.11 o
  -4   0  14       18.84        9.11      5.69 o
  -3   0  14       18.85       21.63      6.83 o
  -2   0  14       18.84       30.73      7.97 o
  -1   0  14       38.18       60.33     10.24 o
   0   0  14        0.58       -3.41      4.55 o
   1   0  14        0.44       -2.28      4.55 o
   2   0  14        8.73       12.52      6.83 o
   3   0  14        4.44        4.55      5.69 o
   4   0  14        8.14        4.55      6.83 o
  -4   1  14       57.48       48.95      9.11 o
  -3   1  14       15.47        7.97      5.69 o
  -2   1  14       42.46       47.81      9.11 o
  -1   1  14       18.27       22.77      7.97 o
   0   1  14       42.09       56.91     10.24 o
   1   1  14        1.50        5.69      5.69 o
   2   1  14       57.52       66.02     11.38 o
   3   1  14       27.57       37.56     10.24 o
   4   1  14       23.27       28.46      9.11 o
  -5   2  14        7.97       26.18      7.97 o
  -4   2  14       89.92       97.89     13.66 o
  -3   2  14        7.89       11.38      6.83 o
  -2   2  14       38.04       26.18      7.97 o
  -1   2  14       21.62       19.35      7.97 o
   0   2  14       13.18       31.87      7.97 o
   1   2  14       38.88       55.78     11.38 o
   2   2  14       19.18       26.18      9.11 o
   3   2  14        5.66       11.38      7.97 o
   4   2  14       22.71       26.18      9.11 o
  -6   3  14        4.83        4.55      5.69 o
  -5   3  14       83.74       71.71     12.52 o
  -4   3  14       49.05       37.56      9.11 o
  -3   3  14       68.13       82.74      9.68 o
  -2   3  14      127.59      113.83     14.80 o
  -1   3  14        8.99       13.66      6.83 o
   0   3  14       18.99       29.60      9.11 o
   1   3  14       20.81       26.18      7.97 o
   2   3  14        2.49        4.55      5.69 o
   3   3  14        9.26       11.38      7.97 o
   4   3  14        1.04        9.11      6.83 o
  -6   4  14        3.44        1.14      5.69 o
  -5   4  14       43.44       31.87      9.11 o
  -4   4  14        8.06        7.35      4.37 o
  -3   4  14       14.59       19.08      5.19 o
  -2   4  14       26.81       26.18      5.63 o
  -1   4  14       10.85        6.83      6.26 o
   0   4  14       40.05       35.29      9.11 o
   1   4  14        2.37        2.28      5.69 o
   2   4  14        2.92       -3.41      5.69 o
   3   4  14       11.22        2.28      6.83 o
  -7   5  14        0.56       -6.83      6.83 o
  -6   5  14        6.11        4.55      6.83 o
  -5   5  14       59.75       73.99     12.52 o
  -4   5  14        5.91        4.76      4.37 o
  -3   5  14       31.05       24.55      5.63 o
  -2   5  14       77.75       63.61      8.42 o
  -1   5  14       37.17       39.73      6.81 o
   0   5  14       22.38       29.16      6.29 o
   1   5  14       58.94       56.12     12.52 o
   2   5  14       11.72        7.97      7.97 o
   3   5  14       66.49       88.79     14.80 o
  -6   6  14       20.48       31.87      9.11 o
  -5   6  14       22.17       16.32      6.00 o
  -4   6  14       29.13       40.77      7.97 o
  -3   6  14       52.34       68.32      8.74 o
  -2   6  14      142.96      143.29     14.23 o
  -1   6  14       11.68       15.37      5.63 o
   0   6  14       21.34       27.90      6.44 o
   1   6  14       21.28       28.06      6.81 o
   2   6  14        7.31        7.71      5.19 o
  -4   7  14        3.43        4.55      4.83 o
  -3   7  14       96.85       96.85     14.80 o
  -2   7  14       50.95       58.68      8.42 o
  -1   7  14       33.05       42.29      7.61 o
   0   7  14       21.01       26.65      6.81 o
  -4  -5  15      192.06      165.05     17.07 o
  -3  -5  15       21.51       21.63      7.97 o
  -2  -5  15       21.56       55.78     10.24 o
  -1  -5  15      197.96      191.23     19.35 o
   0  -5  15        2.69        7.97      6.83 o
  -5  -4  15       30.56       29.60      9.11 o
  -4  -4  15      102.56      105.86     13.66 o
  -3  -4  15       10.10        4.55      5.69 o
  -1  -4  15       65.14       70.57     11.38 o
   0  -4  15       24.94       15.94      7.97 o
   1  -4  15        9.81       30.73      9.11 o
  -6  -3  15       10.71        3.41      6.83 o
  -5  -3  15        0.19        1.14      5.69 o
  -2  -3  15       20.71       20.49      7.97 o
  -1  -3  15       26.34       29.60      9.11 o
   0  -3  15        6.67       11.38      6.83 o
   1  -3  15       57.37       60.33     11.38 o
   2  -3  15        5.82       22.77      9.11 o
  -2  -2  15       25.42       46.67     10.24 o
  -1  -2  15       50.05       47.81     10.24 o
   0  -2  15       26.93       36.42      9.11 o
   1  -2  15       64.58       62.61     12.52 o
   2  -2  15       11.58        9.11      6.83 o
  -3  -1  15      124.85      143.42     14.80 o
  -2  -1  15      229.31      274.32     19.35 o
  -1  -1  15       59.30       78.54     12.52 o
   0  -1  15       77.77       77.40     12.52 o
   1  -1  15      177.03      176.43     18.21 o
   2  -1  15       33.38       26.18      9.11 o
  -3   0  15        0.40        4.55      5.69 o
  -2   0  15       12.86       13.66      6.83 o
  -1   0  15       26.92       52.36     10.24 o
   0   0  15       45.94       59.19     11.38 o
   1   0  15       11.07       26.18      9.11 o
   2   0  15       29.88       44.39     11.38 o
  -4   1  15       25.93       23.90      7.97 o
  -3   1  15      124.86      143.42     15.94 o
  -2   1  15      229.67      257.25     18.21 o
  -1   1  15       61.18       75.13     12.52 o
   0   1  15       78.02      105.86     14.80 o
   1   1  15      177.19      201.47     20.49 o
   2   1  15       33.95       47.81     11.38 o
  -5   2  15       65.06       66.02     11.38 o
  -4   2  15       29.62       44.39     10.24 o
  -3   2  15       43.65       53.50     11.38 o
  -2   2  15       25.57       31.87      9.11 o
  -1   2  15       49.03       45.53     10.24 o
   0   2  15       26.89       30.73      9.11 o
   1   2  15       63.67       52.36     11.38 o
   2   2  15       11.30        5.69      6.83 o
  -5   3  15        0.16       -1.14      5.69 o
  -4   3  15       10.89        9.11      7.97 o
  -3   3  15        8.64        2.28      6.83 o
  -2   3  15       20.94       30.73      9.11 o
  -1   3  15       26.16       20.49      7.97 o
   0   3  15        7.10        7.97      6.83 o
   1   3  15       57.70       36.42     10.24 o
   2   3  15        6.25        2.28      6.83 o
  -5   4  15       31.24       37.56     10.24 o
  -4   4  15      101.70      105.86     14.80 o
  -3   4  15       10.05        2.28      4.37 o
  -2   4  15        4.99        0.00      5.69 o
  -1   4  15       64.50       54.64     11.38 o
   0   4  15       25.46       19.35      7.97 o
   1   4  15        9.75       15.94      7.97 o
  -4   5  15      191.47      209.04     14.42 o
  -3   5  15       21.79       33.49      6.83 o
  -2   5  15       21.75       33.37     13.09 o
  -1   5  15      196.35      197.41     14.07 o
   0   5  15        2.61        6.83      6.83 o
  -2  -2  16       11.73       18.21      7.97 o
  -2  -1  16       64.33       91.06     12.52 o
  -1  -1  16       22.14       21.63      9.11 o
  -3   0  16        0.09        1.14      5.69 o
  -2   0  16       11.54       26.18      7.97 o
  -1   0  16       36.12       42.12     10.24 o
  -4   1  16       22.01       36.42      9.11 o
  -3   1  16       65.92       66.02     12.52 o
  -2   1  16       64.70       92.20     13.66 o
  -1   1  16       22.39       27.32      9.11 o
  -3   2  16       43.56       40.98     10.24 o
  -2   2  16       11.56        6.83      6.83 o
 
